# Supplementary material for: (E)-N′-{7-Meth­oxy­spiro­[chromeno[4,3-d]thia­zole-4,1′-cyclo­hexa­n]-2-yl}-N,N-dimethyl­acetimidamide
Source: Acta Crystallogr Sect E Struct Rep Online. 2011 Oct 5;67(Pt 11):o2855–6. doi: 10.1107/S1600536811040359 (PMC3247592; doi:10.1107/S1600536811040359)
Supplement: Supplementary file 1 [file e-67-o2855-sup1.cif]

##############################################################################
#                                                                            #
# This CIF contains the data in a paper accepted for publication in          #
# Acta Crystallographica Section E. It conforms to the requirements of       #
# Notes for Authors for Acta Crystallographica Section E, and has been       #
# peer reviewed under the auspices of the IUCr Commission on Journals.       #
#                                                                            #
# Full details of the Crystallographic Information File format               #
# are given in the paper "The Crystallographic Information File (CIF):       #
# a New Standard Archive File for Crystallography" by S. R. Hall, F. H.      #
# Allen and I. D. Brown [Acta Cryst. (1991), A47, 655-685].                  #
#                                                                            #
# The current version of the core CIF dictionary is obtainable from          #
# ftp://ftp.iucr.org/pub/cif_core.dic.                                       #
#                                                                            #
# Software is freely available for graphical display of the structure(s)     #
# in this CIF. For information consult the CIF software page                 #
# http://www.iucr.org/resources/cif/software.                                #
#                                                                            #
# This file may be used for bona fide research purposes within the           #
# scientific community so long as proper attribution is given to the journal # 
# article from which it was obtained.                                        #
#                                                                            #
##############################################################################
data_I
_audit_creation_method     SHELXL-97
_chemical_name_systematic
;
(<i>E</i>)-<i>N</i>'-{7-Methoxyspiro[chromeno[4,3-<i>d</i>]thiazole-
4,1'-cyclohexan]-2-yl}-<i>N</i>,<i>N</i>-dimethylacetimidamide
;
_chemical_name_common     ?
_chemical_formula_moiety     'C20 H25 N3 O2 S'
_chemical_formula_sum     'C20 H25 N3 O2 S'
_chemical_formula_iupac     'C20 H25 N3 O2 S'
_chemical_formula_weight     371.49
_chemical_melting_point     ?
_symmetry_cell_setting     monoclinic
_symmetry_space_group_name_H-M     'P 21/n'
_symmetry_space_group_name_Hall     '-P 2yn'
loop_
    _symmetry_equiv_pos_as_xyz
    'x, y, z'
    '-x+1/2, y+1/2, -z+1/2'
    '-x, -y, -z'
    'x-1/2, -y-1/2, z-1/2'
_cell_length_a     9.2510(2)
_cell_length_b     20.0273(4)
_cell_length_c     10.7301(2)
_cell_angle_alpha     90.00
_cell_angle_beta     90.840(2)
_cell_angle_gamma     90.00
_cell_volume     1987.78(7)
_cell_formula_units_Z     4
_cell_measurement_reflns_used     24440
_cell_measurement_theta_min     3.5248
_cell_measurement_theta_max     29.0441
_cell_measurement_temperature     293(2)
_exptl_crystal_description     plate
_exptl_crystal_colour     light-brown
_exptl_crystal_size_max     0.3
_exptl_crystal_size_mid     0.2
_exptl_crystal_size_min     0.1
_exptl_crystal_density_diffrn     1.241
_exptl_crystal_density_meas     ?
_exptl_crystal_density_method     'not measured'
_exptl_crystal_F_000     792
_exptl_absorpt_coefficient_mu     0.181
_exptl_absorpt_correction_type     multi-scan
_exptl_absorpt_process_details     '(CrysAlis RED; Oxford Diffraction, 2009)'
_exptl_absorpt_correction_T_min     0.89207
_exptl_absorpt_correction_T_max     1.00000
_exptl_special_details
;
<i>CrysAlis PRO</i>, Oxford Diffraction Ltd., Version 1.171.34.40 (release
27--08-2010 CrysAlis171. NET) (compiled Aug 27 2010,11:50:40) Empirical
absorption correction using spherical harmonics, implemented in SCALE3 ABSPACK
scaling algorithm.
;
_diffrn_ambient_temperature     293(2)
_diffrn_radiation_type     MoK\a
_diffrn_radiation_wavelength     0.71073
_diffrn_radiation_source     'fine-focus sealed tube'
_diffrn_radiation_monochromator     graphite
_diffrn_measurement_device_type     'Oxford Diffraction Xcalibur Sapphire3'
_diffrn_measurement_method     \w
_diffrn_detector_area_resol_mean     16.1049
_diffrn_reflns_number     56290
_diffrn_reflns_av_R_equivalents     0.0405
_diffrn_reflns_av_sigmaI/netI     0.0159
_diffrn_reflns_theta_min     3.53
_diffrn_reflns_theta_max     25.00
_diffrn_reflns_theta_full     25.00
_diffrn_measured_fraction_theta_max     0.997
_diffrn_measured_fraction_theta_full     0.997
_diffrn_reflns_limit_h_min     -11
_diffrn_reflns_limit_h_max     11
_diffrn_reflns_limit_k_min     -23
_diffrn_reflns_limit_k_max     23
_diffrn_reflns_limit_l_min     -12
_diffrn_reflns_limit_l_max     12
_diffrn_standards_number     0
_diffrn_standards_interval_count     0
_diffrn_standards_interval_time     0
_diffrn_standards_decay_%     0
_refine_special_details
;
Refinement of <i>F</i>^2^ against ALL reflections. The weighted <i>R</i>-factor
<i>wR</i> and goodness of fit <i>S</i> are based on <i>F</i>^2^, conventional
<i>R</i>-factors <i>R</i> are based on <i>F</i>, with <i>F</i> set to zero for
negative <i>F</i>^2^. The threshold expression of <i>F</i>^2^ >
\s(<i>F</i>^2^) is used only for calculating <i>R</i>-factors(gt) <i>etc</i>.
and is not relevant to the choice of reflections for refinement.
<i>R</i>-factors based on <i>F</i>^2^ are statistically about twice as large
as those based on <i>F</i>, and <i>R</i>- factors based on ALL data will be
even larger.
;
_reflns_number_total     3482
_reflns_number_gt     2835
_reflns_threshold_expression     I>2\s(I)
_refine_ls_structure_factor_coef     Fsqd
_refine_ls_matrix_type     full
_refine_ls_R_factor_all     0.0561
_refine_ls_R_factor_gt     0.0431
_refine_ls_wR_factor_gt     0.1065
_refine_ls_wR_factor_ref     0.1125
_refine_ls_goodness_of_fit_ref     1.022
_refine_ls_restrained_S_all     1.022
_refine_ls_number_reflns     3482
_refine_ls_number_parameters     291
_refine_ls_number_restraints     0
_refine_ls_hydrogen_treatment     mixed
_refine_ls_weighting_scheme     calc
_refine_ls_weighting_details
         'calc w=1/[\s^2^(Fo^2^)+(0.0521P)^2^+0.8840P] where P=(Fo^2^+2Fc^2^)/3'
_atom_sites_solution_hydrogens     geom
_atom_sites_solution_primary     direct
_atom_sites_solution_secondary     difmap
_refine_ls_shift/su_max     0.001
_refine_ls_shift/su_mean     0.000
_refine_diff_density_max     0.184
_refine_diff_density_min     -0.187
_refine_ls_extinction_method     none
_refine_ls_extinction_coef     ?
loop_
    _atom_type_symbol
    _atom_type_description
    _atom_type_scat_dispersion_real
    _atom_type_scat_dispersion_imag
    _atom_type_scat_source
    'C' 'C' 0.0033 0.0016
                         'International Tables Vol C Tables 4.2.6.8 and 6.1.1.4'
    'H' 'H' 0.0000 0.0000
                         'International Tables Vol C Tables 4.2.6.8 and 6.1.1.4'
    'N' 'N' 0.0061 0.0033
                         'International Tables Vol C Tables 4.2.6.8 and 6.1.1.4'
    'O' 'O' 0.0106 0.0060
                         'International Tables Vol C Tables 4.2.6.8 and 6.1.1.4'
    'S' 'S' 0.1246 0.1234
                         'International Tables Vol C Tables 4.2.6.8 and 6.1.1.4'
_computing_data_collection     'CrysAlis PRO (Oxford Diffraction, 2009)'
_computing_cell_refinement     'CrysAlis PRO (Oxford Diffraction, 2009)'
_computing_data_reduction     'CrysAlis PRO (Oxford Diffraction, 2009)'
_computing_structure_solution     'SHELXS97 (Sheldrick, 2008)'
_computing_structure_refinement     'SHELXL97 (Sheldrick, 2008)'
_computing_molecular_graphics     'ORTEP-3 (Farrugia, 1997)'
_computing_publication_material
                                'PLATON (Spek, 2009) and PARST (Nardelli, 1995)'
loop_
    _atom_site_type_symbol
    _atom_site_label
    _atom_site_fract_x
    _atom_site_fract_y
    _atom_site_fract_z
    _atom_site_U_iso_or_equiv
    _atom_site_adp_type
    _atom_site_calc_flag
    _atom_site_refinement_flags
    _atom_site_occupancy
    _atom_site_symmetry_multiplicity
    _atom_site_disorder_assembly
    _atom_site_disorder_group
    N N1 0.33437(18) 0.18039(8) 0.41748(15) 0.0474(4) Uani d . 1 1 . .
    C C2 0.2587(2) 0.12626(10) 0.39594(19) 0.0467(5) Uani d . 1 1 . .
    C C3A 0.4732(2) 0.12918(9) 0.26463(18) 0.0428(5) Uani d . 1 1 . .
    S S3 0.33236(6) 0.07336(3) 0.28200(5) 0.05248(19) Uani d . 1 1 . .
    C C4 0.6032(2) 0.12315(9) 0.18332(17) 0.0410(4) Uani d . 1 1 . .
    O O5 0.64694(14) 0.19099(6) 0.14928(11) 0.0428(3) Uani d . 1 1 . .
    C C5A 0.65071(19) 0.23902(8) 0.24074(16) 0.0368(4) Uani d . 1 1 . .
    C C6 0.7445(2) 0.29214(9) 0.22330(18) 0.0395(4) Uani d . 1 1 . .
    C C7 0.7481(2) 0.34279(9) 0.3113(2) 0.0459(5) Uani d . 1 1 . .
    C C8 0.6590(3) 0.34051(11) 0.4146(2) 0.0551(6) Uani d . 1 1 . .
    C C9 0.5632(3) 0.28851(11) 0.4276(2) 0.0539(5) Uani d . 1 1 . .
    C C9A 0.5568(2) 0.23671(9) 0.34111(17) 0.0419(4) Uani d . 1 1 . .
    C C9B 0.4543(2) 0.18148(9) 0.34258(17) 0.0421(4) Uani d . 1 1 . .
    O O10 0.83754(17) 0.39732(7) 0.30446(15) 0.0619(4) Uani d . 1 1 . .
    C C11 0.9325(3) 0.40072(13) 0.2026(3) 0.0766(8) Uani d . 1 1 . .
    H H11A 0.9927 0.3617 0.2020 0.115 Uiso calc R 1 1 . .
    H H11B 0.9919 0.4398 0.2104 0.115 Uiso calc R 1 1 . .
    H H11C 0.8772 0.4029 0.1262 0.115 Uiso calc R 1 1 . .
    C C12 0.5715(3) 0.08891(13) 0.0596(2) 0.0562(6) Uani d . 1 1 . .
    C C13 0.7053(3) 0.08381(14) -0.0209(3) 0.0693(7) Uani d . 1 1 . .
    C C14 0.8293(3) 0.05035(14) 0.0475(3) 0.0818(9) Uani d . 1 1 . .
    C C15 0.8642(3) 0.08530(14) 0.1699(3) 0.0693(7) Uani d . 1 1 . .
    C C16 0.7304(2) 0.08994(12) 0.2511(2) 0.0535(5) Uani d . 1 1 . .
    N N17 0.13926(19) 0.10532(9) 0.45830(17) 0.0537(5) Uani d . 1 1 . .
    C C18 0.0370(2) 0.14748(11) 0.4842(2) 0.0501(5) Uani d . 1 1 . .
    C C19 0.0168(3) 0.21331(12) 0.4193(2) 0.0657(6) Uani d . 1 1 . .
    H H19A 0.0794 0.2155 0.3489 0.099 Uiso calc R 1 1 . .
    H H19B 0.0400 0.2489 0.4761 0.099 Uiso calc R 1 1 . .
    H H19C -0.0818 0.2176 0.3915 0.099 Uiso calc R 1 1 . .
    N N20 -0.06057(19) 0.12955(11) 0.56983(19) 0.0650(5) Uani d . 1 1 . .
    C C21 -0.1802(3) 0.17228(18) 0.6067(3) 0.0986(11) Uani d . 1 1 . .
    H H21A -0.1614 0.2174 0.5812 0.148 Uiso calc R 1 1 . .
    H H21B -0.1900 0.1707 0.6956 0.148 Uiso calc R 1 1 . .
    H H21C -0.2680 0.1569 0.5675 0.148 Uiso calc R 1 1 . .
    C C22 -0.0438(4) 0.06674(15) 0.6362(3) 0.0923(10) Uani d . 1 1 . .
    H H22A -0.1023 0.0331 0.5963 0.139 Uiso calc R 1 1 . .
    H H22B -0.0739 0.0723 0.7208 0.139 Uiso calc R 1 1 . .
    H H22C 0.0558 0.0533 0.6352 0.139 Uiso calc R 1 1 . .
    H H61 0.803(2) 0.2918(9) 0.1512(18) 0.044(5) Uiso d . 1 1 . .
    H H81 0.664(2) 0.3751(11) 0.477(2) 0.058(6) Uiso d . 1 1 . .
    H H91 0.499(3) 0.2877(11) 0.494(2) 0.064(7) Uiso d . 1 1 . .
    H H161 0.698(2) 0.0457(12) 0.275(2) 0.061(6) Uiso d . 1 1 . .
    H H162 0.752(2) 0.1132(11) 0.328(2) 0.058(6) Uiso d . 1 1 . .
    H H121 0.537(2) 0.0441(12) 0.079(2) 0.061(6) Uiso d . 1 1 . .
    H H122 0.493(3) 0.1108(13) 0.017(2) 0.076(8) Uiso d . 1 1 . .
    H H131 0.679(3) 0.0603(13) -0.093(3) 0.076(8) Uiso d . 1 1 . .
    H H132 0.734(3) 0.1291(13) -0.046(2) 0.063(7) Uiso d . 1 1 . .
    H H141 0.913(3) 0.0497(14) -0.006(3) 0.092(9) Uiso d . 1 1 . .
    H H142 0.801(3) 0.0054(16) 0.064(3) 0.093(9) Uiso d . 1 1 . .
    H H151 0.942(3) 0.0618(14) 0.216(3) 0.092(9) Uiso d . 1 1 . .
    H H152 0.897(3) 0.1321(13) 0.153(2) 0.068(7) Uiso d . 1 1 . .
loop_
    _atom_site_aniso_label
    _atom_site_aniso_U_11
    _atom_site_aniso_U_22
    _atom_site_aniso_U_33
    _atom_site_aniso_U_12
    _atom_site_aniso_U_13
    _atom_site_aniso_U_23
    N1 0.0512(10) 0.0403(9) 0.0512(10) -0.0060(8) 0.0149(8) -0.0058(7)
    C2 0.0484(11) 0.0394(11) 0.0525(12) -0.0010(9) 0.0098(9) -0.0008(9)
    C3A 0.0480(11) 0.0324(10) 0.0482(11) -0.0054(8) 0.0072(9) -0.0044(8)
    S3 0.0512(3) 0.0383(3) 0.0684(4) -0.0089(2) 0.0148(3) -0.0121(2)
    C4 0.0488(11) 0.0285(9) 0.0460(11) -0.0059(8) 0.0086(8) -0.0056(8)
    O5 0.0580(8) 0.0311(7) 0.0395(7) -0.0040(6) 0.0085(6) -0.0047(5)
    C5A 0.0429(10) 0.0281(9) 0.0393(10) 0.0018(7) 0.0003(8) -0.0033(7)
    C6 0.0408(10) 0.0331(10) 0.0446(11) 0.0024(8) 0.0035(8) 0.0001(8)
    C7 0.0455(11) 0.0329(10) 0.0592(12) -0.0027(8) -0.0015(9) -0.0045(9)
    C8 0.0649(14) 0.0389(11) 0.0617(13) -0.0051(10) 0.0081(11) -0.0193(10)
    C9 0.0628(14) 0.0459(12) 0.0534(12) -0.0069(10) 0.0144(11) -0.0144(10)
    C9A 0.0479(11) 0.0340(10) 0.0438(10) -0.0021(8) 0.0053(8) -0.0050(8)
    C9B 0.0475(11) 0.0362(10) 0.0428(10) -0.0028(8) 0.0075(8) -0.0027(8)
    O10 0.0637(10) 0.0431(8) 0.0791(11) -0.0182(7) 0.0083(8) -0.0145(7)
    C11 0.0684(16) 0.0602(15) 0.102(2) -0.0289(13) 0.0216(15) -0.0149(14)
    C12 0.0602(14) 0.0509(14) 0.0579(13) -0.0119(11) 0.0102(11) -0.0201(11)
    C13 0.0826(18) 0.0614(16) 0.0645(16) -0.0119(14) 0.0242(14) -0.0268(13)
    C14 0.0795(19) 0.0494(15) 0.118(3) 0.0057(14) 0.0509(19) -0.0093(15)
    C15 0.0494(14) 0.0596(16) 0.099(2) 0.0071(12) 0.0135(13) 0.0161(15)
    C16 0.0531(13) 0.0411(12) 0.0665(15) -0.0008(10) 0.0051(11) 0.0067(11)
    N17 0.0493(10) 0.0446(10) 0.0677(11) -0.0064(8) 0.0177(9) -0.0025(9)
    C18 0.0402(11) 0.0526(12) 0.0575(12) -0.0095(9) 0.0004(9) -0.0127(10)
    C19 0.0538(13) 0.0627(15) 0.0801(16) 0.0048(11) -0.0125(12) -0.0052(13)
    N20 0.0440(10) 0.0762(14) 0.0753(13) -0.0106(9) 0.0150(9) -0.0155(11)
    C21 0.0528(16) 0.137(3) 0.106(2) 0.0069(17) 0.0207(15) -0.033(2)
    C22 0.092(2) 0.086(2) 0.100(2) -0.0273(17) 0.0405(18) 0.0049(17)
_geom_special_details
;
All e.s.d.'s (except the e.s.d. in the dihedral angle between two l.s. planes)
are estimated using the full covariance matrix. The cell e.s.d.'s are taken
into account individually in the estimation of e.s.d.'s in distances, angles
and torsion angles; correlations between e.s.d.'s in cell parameters are only
used when they are defined by crystal symmetry. An approximate (isotropic)
treatment of cell e.s.d.'s is used for estimating e.s.d.'s involving l.s.
planes.
;
loop_
    _geom_bond_atom_site_label_1
    _geom_bond_atom_site_label_2
    _geom_bond_site_symmetry_2
    _geom_bond_distance
    _geom_bond_publ_flag
    N1 C2 . 1.309(3) ?
    N1 C9B . 1.380(2) ?
    C2 N17 . 1.366(2) ?
    C2 S3 . 1.762(2) ?
    C3A C9B . 1.353(3) ?
    C3A C4 . 1.501(3) ?
    C3A S3 . 1.7292(19) ?
    C4 O5 . 1.465(2) ?
    C4 C12 . 1.519(3) ?
    C4 C16 . 1.526(3) ?
    O5 C5A . 1.374(2) ?
    C5A C6 . 1.387(3) ?
    C5A C9A . 1.394(3) ?
    C6 C7 . 1.386(3) ?
    C6 H61 . 0.95(2) ?
    C7 O10 . 1.373(2) ?
    C7 C8 . 1.391(3) ?
    C8 C9 . 1.376(3) ?
    C8 H81 . 0.96(2) ?
    C9 C9A . 1.393(3) ?
    C9 H91 . 0.94(2) ?
    C9A C9B . 1.457(3) ?
    O10 C11 . 1.414(3) ?
    C11 H11A . 0.9600 ?
    C11 H11B . 0.9600 ?
    C11 H11C . 0.9600 ?
    C12 C13 . 1.523(3) ?
    C12 H121 . 0.97(2) ?
    C12 H122 . 0.96(3) ?
    C13 C14 . 1.510(4) ?
    C13 H131 . 0.94(3) ?
    C13 H132 . 0.98(2) ?
    C14 C15 . 1.519(4) ?
    C14 H141 . 0.97(3) ?
    C14 H142 . 0.95(3) ?
    C15 C16 . 1.527(3) ?
    C15 H151 . 0.98(3) ?
    C15 H152 . 1.00(3) ?
    C16 H161 . 0.97(2) ?
    C16 H162 . 0.97(2) ?
    N17 C18 . 1.301(3) ?
    C18 N20 . 1.346(3) ?
    C18 C19 . 1.501(3) ?
    C19 H19A . 0.9600 ?
    C19 H19B . 0.9600 ?
    C19 H19C . 0.9600 ?
    N20 C22 . 1.452(4) ?
    N20 C21 . 1.458(3) ?
    C21 H21A . 0.9600 ?
    C21 H21B . 0.9600 ?
    C21 H21C . 0.9600 ?
    C22 H22A . 0.9600 ?
    C22 H22B . 0.9600 ?
    C22 H22C . 0.9600 ?
loop_
    _geom_angle_atom_site_label_1
    _geom_angle_atom_site_label_2
    _geom_angle_atom_site_label_3
    _geom_angle_site_symmetry_1
    _geom_angle_site_symmetry_3
    _geom_angle
    _geom_angle_publ_flag
    C2 N1 C9B . . 110.04(16) ?
    N1 C2 N17 . . 127.00(18) ?
    N1 C2 S3 . . 114.16(14) ?
    N17 C2 S3 . . 118.62(15) ?
    C9B C3A C4 . . 122.24(17) ?
    C9B C3A S3 . . 109.23(14) ?
    C4 C3A S3 . . 128.48(14) ?
    C3A S3 C2 . . 89.18(9) ?
    O5 C4 C3A . . 107.26(14) ?
    O5 C4 C12 . . 104.56(16) ?
    C3A C4 C12 . . 113.46(17) ?
    O5 C4 C16 . . 108.01(16) ?
    C3A C4 C16 . . 112.13(17) ?
    C12 C4 C16 . . 110.92(18) ?
    C5A O5 C4 . . 118.37(13) ?
    O5 C5A C6 . . 116.73(16) ?
    O5 C5A C9A . . 121.25(16) ?
    C6 C5A C9A . . 121.85(16) ?
    C7 C6 C5A . . 118.55(18) ?
    C7 C6 H61 . . 123.5(12) ?
    C5A C6 H61 . . 117.9(12) ?
    O10 C7 C6 . . 123.63(18) ?
    O10 C7 C8 . . 115.69(17) ?
    C6 C7 C8 . . 120.68(18) ?
    C9 C8 C7 . . 119.71(19) ?
    C9 C8 H81 . . 120.0(13) ?
    C7 C8 H81 . . 120.3(13) ?
    C8 C9 C9A . . 121.1(2) ?
    C8 C9 H91 . . 120.6(14) ?
    C9A C9 H91 . . 118.2(15) ?
    C9 C9A C5A . . 118.01(18) ?
    C9 C9A C9B . . 125.40(18) ?
    C5A C9A C9B . . 116.51(16) ?
    C3A C9B N1 . . 117.40(17) ?
    C3A C9B C9A . . 119.39(17) ?
    N1 C9B C9A . . 123.18(16) ?
    C7 O10 C11 . . 117.49(17) ?
    O10 C11 H11A . . 109.5 ?
    O10 C11 H11B . . 109.5 ?
    H11A C11 H11B . . 109.5 ?
    O10 C11 H11C . . 109.5 ?
    H11A C11 H11C . . 109.5 ?
    H11B C11 H11C . . 109.5 ?
    C4 C12 C13 . . 112.2(2) ?
    C4 C12 H121 . . 106.7(13) ?
    C13 C12 H121 . . 109.2(13) ?
    C4 C12 H122 . . 110.2(16) ?
    C13 C12 H122 . . 112.2(16) ?
    H121 C12 H122 . . 106(2) ?
    C14 C13 C12 . . 111.8(2) ?
    C14 C13 H131 . . 111.6(16) ?
    C12 C13 H131 . . 107.3(16) ?
    C14 C13 H132 . . 109.5(14) ?
    C12 C13 H132 . . 108.6(14) ?
    H131 C13 H132 . . 108(2) ?
    C13 C14 C15 . . 111.5(2) ?
    C13 C14 H141 . . 109.2(17) ?
    C15 C14 H141 . . 110.7(16) ?
    C13 C14 H142 . . 107.4(17) ?
    C15 C14 H142 . . 109.4(18) ?
    H141 C14 H142 . . 109(2) ?
    C14 C15 C16 . . 110.9(2) ?
    C14 C15 H151 . . 110.9(17) ?
    C16 C15 H151 . . 109.5(17) ?
    C14 C15 H152 . . 109.6(14) ?
    C16 C15 H152 . . 107.3(14) ?
    H151 C15 H152 . . 109(2) ?
    C4 C16 C15 . . 112.4(2) ?
    C4 C16 H161 . . 106.8(13) ?
    C15 C16 H161 . . 110.5(13) ?
    C4 C16 H162 . . 110.4(13) ?
    C15 C16 H162 . . 110.8(13) ?
    H161 C16 H162 . . 105.7(19) ?
    C18 N17 C2 . . 120.09(18) ?
    N17 C18 N20 . . 118.0(2) ?
    N17 C18 C19 . . 123.8(2) ?
    N20 C18 C19 . . 118.1(2) ?
    C18 C19 H19A . . 109.5 ?
    C18 C19 H19B . . 109.5 ?
    H19A C19 H19B . . 109.5 ?
    C18 C19 H19C . . 109.5 ?
    H19A C19 H19C . . 109.5 ?
    H19B C19 H19C . . 109.5 ?
    C18 N20 C22 . . 119.9(2) ?
    C18 N20 C21 . . 123.2(2) ?
    C22 N20 C21 . . 116.8(2) ?
    N20 C21 H21A . . 109.5 ?
    N20 C21 H21B . . 109.5 ?
    H21A C21 H21B . . 109.5 ?
    N20 C21 H21C . . 109.5 ?
    H21A C21 H21C . . 109.5 ?
    H21B C21 H21C . . 109.5 ?
    N20 C22 H22A . . 109.5 ?
    N20 C22 H22B . . 109.5 ?
    H22A C22 H22B . . 109.5 ?
    N20 C22 H22C . . 109.5 ?
    H22A C22 H22C . . 109.5 ?
    H22B C22 H22C . . 109.5 ?
loop_
    _geom_torsion_atom_site_label_1
    _geom_torsion_atom_site_label_2
    _geom_torsion_atom_site_label_3
    _geom_torsion_atom_site_label_4
    _geom_torsion_site_symmetry_1
    _geom_torsion_site_symmetry_2
    _geom_torsion_site_symmetry_3
    _geom_torsion_site_symmetry_4
    _geom_torsion
    _geom_torsion_publ_flag
    C9B N1 C2 N17 . . . . 174.7(2) ?
    C9B N1 C2 S3 . . . . 0.3(2) ?
    C9B C3A S3 C2 . . . . -0.26(16) ?
    C4 C3A S3 C2 . . . . 176.97(19) ?
    N1 C2 S3 C3A . . . . 0.00(17) ?
    N17 C2 S3 C3A . . . . -174.98(18) ?
    C9B C3A C4 O5 . . . . -32.2(3) ?
    S3 C3A C4 O5 . . . . 150.85(15) ?
    C9B C3A C4 C12 . . . . -147.2(2) ?
    S3 C3A C4 C12 . . . . 35.9(3) ?
    C9B C3A C4 C16 . . . . 86.2(2) ?
    S3 C3A C4 C16 . . . . -90.7(2) ?
    C3A C4 O5 C5A . . . . 44.4(2) ?
    C12 C4 O5 C5A . . . . 165.17(16) ?
    C16 C4 O5 C5A . . . . -76.6(2) ?
    C4 O5 C5A C6 . . . . 154.00(16) ?
    C4 O5 C5A C9A . . . . -30.6(2) ?
    O5 C5A C6 C7 . . . . 177.88(16) ?
    C9A C5A C6 C7 . . . . 2.6(3) ?
    C5A C6 C7 O10 . . . . 179.29(18) ?
    C5A C6 C7 C8 . . . . -0.3(3) ?
    O10 C7 C8 C9 . . . . 178.4(2) ?
    C6 C7 C8 C9 . . . . -2.0(3) ?
    C7 C8 C9 C9A . . . . 2.1(4) ?
    C8 C9 C9A C5A . . . . 0.1(3) ?
    C8 C9 C9A C9B . . . . -176.4(2) ?
    O5 C5A C9A C9 . . . . -177.56(18) ?
    C6 C5A C9A C9 . . . . -2.4(3) ?
    O5 C5A C9A C9B . . . . -0.7(3) ?
    C6 C5A C9A C9B . . . . 174.37(17) ?
    C4 C3A C9B N1 . . . . -176.95(18) ?
    S3 C3A C9B N1 . . . . 0.5(2) ?
    C4 C3A C9B C9A . . . . 5.1(3) ?
    S3 C3A C9B C9A . . . . -177.50(15) ?
    C2 N1 C9B C3A . . . . -0.5(3) ?
    C2 N1 C9B C9A . . . . 177.41(18) ?
    C9 C9A C9B C3A . . . . -170.1(2) ?
    C5A C9A C9B C3A . . . . 13.4(3) ?
    C9 C9A C9B N1 . . . . 12.1(3) ?
    C5A C9A C9B N1 . . . . -164.47(18) ?
    C6 C7 O10 C11 . . . . -1.2(3) ?
    C8 C7 O10 C11 . . . . 178.4(2) ?
    O5 C4 C12 C13 . . . . 63.2(3) ?
    C3A C4 C12 C13 . . . . 179.8(2) ?
    C16 C4 C12 C13 . . . . -53.0(3) ?
    C4 C12 C13 C14 . . . . 54.4(3) ?
    C12 C13 C14 C15 . . . . -55.2(3) ?
    C13 C14 C15 C16 . . . . 55.1(3) ?
    O5 C4 C16 C15 . . . . -60.5(2) ?
    C3A C4 C16 C15 . . . . -178.52(19) ?
    C12 C4 C16 C15 . . . . 53.5(3) ?
    C14 C15 C16 C4 . . . . -54.7(3) ?
    N1 C2 N17 C18 . . . . 45.0(3) ?
    S3 C2 N17 C18 . . . . -140.69(18) ?
    C2 N17 C18 N20 . . . . -164.45(19) ?
    C2 N17 C18 C19 . . . . 18.9(3) ?
    N17 C18 N20 C22 . . . . 4.1(3) ?
    C19 C18 N20 C22 . . . . -179.0(2) ?
    N17 C18 N20 C21 . . . . -179.9(2) ?
    C19 C18 N20 C21 . . . . -3.1(3) ?
loop_
    _geom_hbond_atom_site_label_D
    _geom_hbond_atom_site_label_H
    _geom_hbond_atom_site_label_A
    _geom_hbond_site_symmetry_A
    _geom_hbond_distance_DH
    _geom_hbond_distance_HA
    _geom_hbond_distance_DA
    _geom_hbond_angle_DHA
    _geom_hbond_publ_flag
    C19 H19B O5 4_566 0.96 2.41 3.335(3) 161 yes
    C6 H61 N1 4_665 0.95(2) 2.59(2) 3.441(3) 149.3(15) yes
_iucr_refine_instructions_details
;
TITL MTSB1TRY2 in P2(1)/n
CELL  0.71073   9.2510  20.0273  10.7301   90.000   90.840   90.000
ZERR     4.00   0.0002   0.0004   0.0002    0.000    0.002    0.000
LATT   1
SYMM  1/2 - X, 1/2 + Y, 1/2 - Z
SFAC  C    H    N    O    S
UNIT  80   100  12   8    4
MERG   2
OMIT     0.00  50.00
FMAP   2
PLAN   10
ACTA
HTAB    2.00000
BOND   $H
CONF
LIST   4
WGHT     0.05210     0.88400
L.S.   10
FVAR     4.91869
N1    3    0.334388    0.180401    0.417500    11.00000    0.05122    0.04030 =
        0.05105   -0.00584    0.01484   -0.00598
C2    1    0.258714    0.126232    0.395937    11.00000    0.04832    0.03933 =
        0.05234   -0.00086    0.01001   -0.00119
C3A   1    0.473221    0.129173    0.264631    11.00000    0.04810    0.03232 =
        0.04824   -0.00433    0.00723   -0.00554
S3    5    0.332351    0.073352    0.281989    11.00000    0.05101    0.03811 =
        0.06822   -0.01205    0.01476   -0.00889
C4    1    0.603246    0.123152    0.183322    11.00000    0.04863    0.02836 =
        0.04594   -0.00573    0.00838   -0.00588
O5    4    0.646916    0.190996    0.149278    11.00000    0.05809    0.03092 =
        0.03946   -0.00461    0.00861   -0.00398
C5A   1    0.650654    0.238998    0.240751    11.00000    0.04303    0.02790 =
        0.03939   -0.00343    0.00046    0.00174
C6    1    0.744586    0.292130    0.223247    11.00000    0.04086    0.03293 =
        0.04464    0.00011    0.00335    0.00235
C7    1    0.748093    0.342800    0.311379    11.00000    0.04567    0.03262 =
        0.05909   -0.00460   -0.00168   -0.00256
C8    1    0.658989    0.340503    0.414691    11.00000    0.06484    0.03874 =
        0.06157   -0.01901    0.00822   -0.00511
C9    1    0.563158    0.288513    0.427665    11.00000    0.06295    0.04605 =
        0.05326   -0.01454    0.01412   -0.00684
C9A   1    0.556815    0.236723    0.341103    11.00000    0.04808    0.03395 =
        0.04394   -0.00504    0.00532   -0.00206
C9B   1    0.454308    0.181457    0.342599    11.00000    0.04764    0.03605 =
        0.04280   -0.00284    0.00750   -0.00261
O10   4    0.837533    0.397341    0.304440    11.00000    0.06385    0.04293 =
        0.07901   -0.01452    0.00796   -0.01808
C11   1    0.932446    0.400718    0.202608    11.00000    0.06814    0.05983 =
        0.10126   -0.01490    0.02149   -0.02852
AFIX  137
H11A  2    0.992604    0.361665    0.201968    11.00000   -1.50000
H11B  2    0.991946    0.439809    0.210431    11.00000   -1.50000
H11C  2    0.877256    0.402973    0.126259    11.00000   -1.50000
AFIX    0
C12   1    0.571485    0.088908    0.059603    11.00000    0.06031    0.05095 =
        0.05772   -0.02031    0.01028   -0.01206
C13   1    0.705242    0.083786   -0.020956    11.00000    0.08304    0.06129 =
        0.06453   -0.02700    0.02400   -0.01168
C14   1    0.829303    0.050370    0.047457    11.00000    0.07934    0.04923 =
        0.11722   -0.00915    0.05061    0.00560
C15   1    0.864273    0.085304    0.169900    11.00000    0.04915    0.05945 =
        0.09931    0.01598    0.01340    0.00687
C16   1    0.730404    0.089929    0.251071    11.00000    0.05287    0.04100 =
        0.06651    0.00680    0.00493   -0.00077
N17   3    0.139255    0.105327    0.458284    11.00000    0.04937    0.04440 =
        0.06755   -0.00262    0.01762   -0.00654
C18   1    0.036993    0.147468    0.484181    11.00000    0.03993    0.05245 =
        0.05771   -0.01269    0.00053   -0.00937
C19   1    0.016800    0.213286    0.419311    11.00000    0.05368    0.06216 =
        0.08031   -0.00519   -0.01251    0.00478
AFIX  137
H19A  2    0.079929    0.215639    0.349232    11.00000   -1.50000
H19B  2    0.039267    0.248912    0.476232    11.00000   -1.50000
H19C  2   -0.081712    0.217400    0.390980    11.00000   -1.50000
AFIX    0
N20   3   -0.060621    0.129545    0.569855    11.00000    0.04394    0.07608 =
        0.07522   -0.01567    0.01471   -0.01061
C21   1   -0.180164    0.172261    0.606729    11.00000    0.05296    0.13659 =
        0.10570   -0.03320    0.02053    0.00664
AFIX  137
H21A  2   -0.161211    0.217370    0.581492    11.00000   -1.50000
H21B  2   -0.190087    0.170601    0.695608    11.00000   -1.50000
H21C  2   -0.267935    0.156949    0.567374    11.00000   -1.50000
AFIX    0
C22   1   -0.043715    0.066758    0.636189    11.00000    0.09153    0.08580 =
        0.09996    0.00495    0.04034   -0.02729
AFIX  137
H22A  2   -0.101941    0.033101    0.596224    11.00000   -1.50000
H22B  2   -0.073968    0.072251    0.720773    11.00000   -1.50000
H22C  2    0.055940    0.053415    0.635420    11.00000   -1.50000
AFIX    0
H61   2    0.803612    0.291806    0.151043    11.00000    0.04342
H81   2    0.664208    0.375003    0.477603    11.00000    0.05838
H91   2    0.498997    0.287835    0.494107    11.00000    0.06385
H161  2    0.698297    0.045537    0.275389    11.00000    0.06094
H162  2    0.753025    0.112998    0.328342    11.00000    0.05892
H121  2    0.537412    0.044126    0.078982    11.00000    0.06070
H122  2    0.492810    0.110598    0.016936    11.00000    0.07721
H131  2    0.679288    0.060293   -0.092533    11.00000    0.07595
H132  2    0.733857    0.128970   -0.045951    11.00000    0.06405
H141  2    0.913211    0.049545   -0.005813    11.00000    0.09225
H142  2    0.800875    0.005572    0.063788    11.00000    0.09282
H151  2    0.941988    0.061924    0.215078    11.00000    0.09331
H152  2    0.897171    0.132104    0.152897    11.00000    0.06841
HKLF    4
END
;
data_global
_journal_date_recd_electronic     2011-09-19
_journal_date_accepted     2011-09-30
_journal_name_full     'Acta Crystallographica, Section E'
_journal_year     2011
_journal_volume     67
_journal_issue     11
_journal_page_first     o2855
_journal_page_last     o2856
_journal_paper_category     QO
_journal_coeditor_code     LH5340
_publ_contact_author_name     'Kant, Rajni'
_publ_contact_author_address
;
Post-Graduate Department of Physics & Electronics,
University of Jammu,
Jammu Tawi 180 006,
India
;
_publ_contact_author_email     'rkvk.paper11@gmail.com'
_publ_contact_author_fax     '+911912432051'
_publ_contact_author_phone     '+919419194375'
_publ_section_title
;\
(<i>E</i>)-<i>N</i>'-{7-Methoxyspiro[chromeno[4,3-<i>d</i>]thiazole-4,1'-\
cyclohexan]-2-yl}-<i>N</i>,<i>N</i>-dimethylacetimidamide
;
loop_
    _publ_author_name
    _publ_author_footnote
    _publ_author_address
    'Kapoor, Kamini' .
;
X-ray Crystallography Laboratory,
Post-Graduate Department of Physics,
University of Jammu, Jammu Tawi 180 006, India
;
    'Gupta, Vivek K.' .
;
X-ray Crystallography Laboratory,
Post-Graduate Department of Physics,
University of Jammu, Jammu Tawi 180 006, India
;
    'Kant, Rajni' .
;
X-ray Crystallography Laboratory,
Post-Graduate Department of Physics,
University of Jammu, Jammu Tawi 180 006, India
;
    'Vyas, Poorvesh M.' .
;
Physics Department, Saurashtra University, Rajkot 360 005, India
;
    'Joshi, Mihir J.' .
;
Physics Department, Saurashtra University, Rajkot 360 005, India
;
    'Menpara, Kalpesh M.' .
;
Shri M. N. Virani Science College, Rajkot 360 005, India
;
    'Ladva, Kartik D.' .
;
Shri M. N. Virani Science College, Rajkot 360 005, India
;
