# Supplementary material for: (E)-N′-{7-Meth­oxy­spiro­[chromeno[4,3-d]thia­zole-4,1′-cyclo­hexa­n]-2-yl}-N,N-dimethyl­acetimidamide
Source: Acta Crystallogr Sect E Struct Rep Online. 2011 Oct 5;67(Pt 11):o2855–6. doi: 10.1107/S1600536811040359 (PMC3247592; doi:10.1107/S1600536811040359)
Supplement: Supplementary file 2 [file e-67-o2855-Isup2.hkl]

#
# h,k,l, Fc-squared, Fo-squared, sigma(Fo-squared) and status flag
#
data_I
_shelx_title ' MTSB1TRY2 in P2(1)/n'
_shelx_refln_list_code          4
_shelx_F_calc_maximum      202.24
_exptl_crystal_F_000       792.00
_reflns_d_resolution_high  0.8410
 
loop_
 _symmetry_equiv_pos_as_xyz
 'x, y, z'
 '-x+1/2, y+1/2, -z+1/2'
 '-x, -y, -z'
 'x-1/2, -y-1/2, z-1/2'
 
_cell_length_a     9.2510
_cell_length_b    20.0273
_cell_length_c    10.7301
_cell_angle_alpha  90.000
_cell_angle_beta   90.840
_cell_angle_gamma  90.000
 
_shelx_F_squared_multiplier     1.000
 
loop_
 _refln_index_h
 _refln_index_k
 _refln_index_l
 _refln_F_squared_calc
 _refln_F_squared_meas
 _refln_F_squared_sigma
 _refln_observed_status
   2   0   0      688.65      757.66      5.31 o
   4   0   0      369.04      319.63      4.98 o
   6   0   0     1043.78     1019.13     11.03 o
   8   0   0      143.08      128.39      4.88 o
  10   0   0      831.00      971.93     18.03 o
   2   1   0       91.02       98.57      1.36 o
   3   1   0     1833.73     1826.17      7.58 o
   4   1   0      508.10      520.22      4.38 o
   5   1   0      492.04      493.32      4.87 o
   6   1   0      106.06      115.11      2.95 o
   7   1   0        9.41        7.62      1.83 o
   8   1   0       37.98       32.44      2.02 o
   9   1   0       27.04       24.44      3.05 o
  10   1   0       84.45      115.45      5.57 o
   2   2   0      926.67      970.28      4.01 o
   3   2   0      288.48      272.75      2.27 o
   4   2   0      355.76      357.50      3.45 o
   5   2   0      119.47      107.07      2.34 o
   6   2   0       55.01       60.79      2.17 o
   7   2   0      532.67      519.25      6.32 o
   8   2   0       23.33       24.43      2.50 o
   9   2   0      284.83      282.62      6.61 o
  10   2   0       51.75       43.76      4.61 o
   1   3   0      130.13      151.80      1.43 o
   2   3   0    11527.22    11370.73     37.50 o
   3   3   0      276.75      262.21      2.58 o
   4   3   0        2.06        1.96      0.86 o
   5   3   0       13.85       11.98      1.54 o
   6   3   0       61.38       72.50      2.30 o
   7   3   0       22.77       25.16      2.44 o
   8   3   0      885.34      933.94      9.94 o
   9   3   0        1.86        9.96      2.80 o
  10   3   0       86.51       75.93      4.25 o
   0   4   0    34470.18    31650.88    124.21 o
   1   4   0     1444.10     1525.06      4.37 o
   2   4   0      680.91      658.78      3.47 o
   3   4   0       15.40       18.37      0.90 o
   4   4   0       21.36       14.24      1.13 o
   5   4   0     4769.73     4824.38     17.71 o
   6   4   0        3.17        5.35      1.20 o
   7   4   0      112.97      110.33      3.49 o
   8   4   0        0.00        5.07      2.24 o
   9   4   0       74.02       73.54      4.09 o
  10   4   0       31.11       15.70      3.54 o
   1   5   0     1820.60     1804.61      7.80 o
   2   5   0      307.25      297.45      2.22 o
   3   5   0       13.76        4.62      0.71 o
   4   5   0     1057.51     1137.10      6.55 o
   5   5   0      847.45      864.61      6.62 o
   6   5   0      431.64      424.58      5.17 o
   7   5   0      248.58      251.46      4.94 o
   8   5   0       63.26       69.47      3.17 o
   9   5   0        3.56        0.00      2.94 o
  10   5   0        7.28        0.00      3.78 o
   0   6   0    10589.08    10588.50     44.89 o
   1   6   0      829.52      891.19      4.72 o
   2   6   0        7.69        9.64      0.68 o
   3   6   0        1.94        3.25      0.63 o
   4   6   0      827.96      934.71      6.35 o
   5   6   0      456.87      520.13      5.27 o
   6   6   0       88.74       84.28      2.66 o
   7   6   0       47.22       41.37      2.52 o
   8   6   0       63.07       67.89      3.30 o
   9   6   0       96.43       95.22      4.94 o
  10   6   0        6.93        0.73      3.66 o
   1   7   0      287.11      256.97      2.63 o
   2   7   0      506.87      604.75      3.99 o
   3   7   0     4430.85     4481.00     22.08 o
   4   7   0        7.98        5.00      0.85 o
   5   7   0      221.27      205.98      3.42 o
   6   7   0        8.67        6.72      1.74 o
   7   7   0        1.58        0.19      1.91 o
   8   7   0        3.06        1.74      2.20 o
   9   7   0      332.08      338.12      8.14 o
  10   7   0        1.33        0.00      3.69 o
   0   8   0     1928.99     1863.67     12.35 o
   1   8   0       18.95       21.53      0.96 o
   2   8   0     1570.60     1693.16      8.04 o
   3   8   0       17.96       13.97      1.06 o
   4   8   0      266.27      242.15      2.85 o
   5   8   0      360.64      354.56      4.35 o
   6   8   0     1032.26     1040.53      9.02 o
   7   8   0      110.06       86.19      3.43 o
   8   8   0       81.26       88.52      4.21 o
   9   8   0       60.86       66.85      4.52 o
  10   8   0        4.97        3.98      3.53 o
   1   9   0      103.42      107.39      1.81 o
   2   9   0     1394.81     1413.53      7.75 o
   3   9   0        1.84       11.27      1.05 o
   4   9   0      327.49      339.81      4.94 o
   5   9   0        0.90        2.61      1.33 o
   6   9   0       22.13       23.30      1.75 o
   7   9   0       46.11       42.27      2.66 o
   8   9   0      277.82      279.87      6.70 o
   9   9   0        3.78        4.54      2.94 o
  10   9   0       80.14       86.82      5.03 o
   0  10   0     1372.17     1463.79     11.90 o
   1  10   0       90.71       88.00      2.54 o
   2  10   0      141.30      185.30      3.02 o
   3  10   0      241.73      262.18      3.66 o
   4  10   0      141.47      138.49      3.13 o
   5  10   0      593.36      543.70      6.54 o
   6  10   0        6.84        8.39      1.95 o
   7  10   0      206.35      194.52      5.29 o
   8  10   0        7.04       11.79      2.74 o
   9  10   0       54.81       60.09      4.16 o
   1  11   0     1546.67     1575.68     10.58 o
   2  11   0      643.66      648.44      5.70 o
   3  11   0      300.66      337.44      4.36 o
   4  11   0      216.30      201.21      4.47 o
   5  11   0      202.79      177.14      3.86 o
   6  11   0      113.67      114.52      4.31 o
   7  11   0       92.33       93.90      4.19 o
   8  11   0       20.52       31.33      2.97 o
   9  11   0      113.79      120.87      5.93 o
   0  12   0      334.43      285.04      6.70 o
   1  12   0        5.30        7.43      1.69 o
   2  12   0      984.50     1015.62      6.52 o
   3  12   0      287.66      284.97      4.25 o
   4  12   0      380.50      363.72      7.89 o
   5  12   0        8.52        7.74      2.26 o
   6  12   0      350.64      328.92      6.91 o
   7  12   0        5.86        0.00      2.60 o
   8  12   0      130.29      143.77      5.28 o
   9  12   0       11.97       11.17      3.55 o
   1  13   0       73.33       84.67      3.12 o
   2  13   0       11.72       13.46      1.25 o
   3  13   0      245.17      235.48      3.95 o
   4  13   0       41.47       40.69      2.28 o
   5  13   0       52.86       47.66      2.78 o
   6  13   0        0.02        0.83      2.28 o
   7  13   0       17.31        7.77      2.59 o
   8  13   0       10.32       13.35      2.81 o
   9  13   0       33.50       30.37      3.77 o
   0  14   0      130.02      127.85      5.83 o
   1  14   0       14.82       17.33      1.94 o
   2  14   0        0.02        1.31      0.85 o
   3  14   0       54.78       55.11      2.31 o
   4  14   0      286.21      288.36      5.82 o
   5  14   0      276.09      259.68      5.85 o
   6  14   0        8.83        2.99      2.64 o
   7  14   0        9.92       10.54      2.90 o
   8  14   0        0.74        0.00      3.16 o
   1  15   0       26.13       25.96      2.27 o
   2  15   0        4.79        2.96      1.75 o
   3  15   0      522.18      455.02      6.39 o
   4  15   0      164.52      159.60      4.52 o
   5  15   0       23.19       25.47      2.53 o
   6  15   0      401.57      390.92      8.39 o
   7  15   0      203.68      219.79      6.71 o
   8  15   0        0.77        3.70      3.26 o
   0  16   0       78.37       68.52      4.75 o
   1  16   0       81.32       83.84      3.48 o
   2  16   0       41.46       38.24      2.57 o
   3  16   0       20.68       18.43      2.45 o
   4  16   0      135.65      120.89      4.40 o
   5  16   0        3.73        0.01      2.18 o
   6  16   0      110.28      108.87      5.30 o
   7  16   0       84.73       87.19      5.82 o
   8  16   0        1.57        9.68      4.00 o
   1  17   0      393.22      384.32      6.82 o
   2  17   0      147.46      140.85      4.74 o
   3  17   0        5.12        8.27      2.61 o
   4  17   0        9.24        6.50      2.51 o
   5  17   0        9.19        1.57      2.85 o
   6  17   0       62.37       51.09      4.45 o
   7  17   0       63.26       77.86      5.77 o
   0  18   0      128.01      141.53      6.44 o
   1  18   0       11.39       23.83      2.89 o
   2  18   0       13.02       16.67      2.58 o
   3  18   0      116.55      106.50      4.67 o
   4  18   0        0.00        0.00      2.60 o
   5  18   0       90.15       84.46      4.81 o
   6  18   0        0.10        0.00      3.33 o
   7  18   0       52.80       59.77      5.82 o
   1  19   0      884.81      915.84     10.89 o
   2  19   0      148.47      145.17      5.54 o
   3  19   0      277.00      260.94      7.06 o
   4  19   0       39.57       39.35      3.39 o
   5  19   0      112.72      112.47      5.44 o
   6  19   0       30.63       24.81      4.23 o
   0  20   0       87.32       90.09      6.35 o
   1  20   0      584.08      600.69     10.52 o
   2  20   0        0.62        3.89      3.00 o
   3  20   0        6.48        3.35      2.89 o
   4  20   0        4.69        1.99      3.02 o
   5  20   0       13.86       11.68      3.34 o
   1  21   0       41.09       60.35      4.69 o
   2  21   0       62.26       74.70      5.26 o
   3  21   0       36.93       34.69      3.67 o
   4  21   0        4.39        0.12      3.27 o
   5  21   0        3.29        2.31      3.42 o
   0  22   0        5.63        8.10      5.04 o
   1  22   0       71.81       58.81      4.86 o
   2  22   0       53.89       62.68      5.04 o
   3  22   0        9.56       12.93      3.54 o
   4  22   0        3.41        0.00      3.66 o
   1  23   0        4.81        8.82      3.49 o
   2  23   0        0.33        3.41      3.76 o
  -9   0   1      104.54      112.65      6.32 o
  -7   0   1     1459.57     1420.39     14.65 o
  -5   0   1        7.05        5.17      1.93 o
  -3   0   1      875.13      878.26      6.83 o
   3   0   1      527.31      524.30      5.18 o
   5   0   1       33.32       33.98      2.49 o
   7   0   1     1155.04     1161.61     12.40 o
   9   0   1        1.22        0.00      3.36 o
 -10   1   1       71.32       79.80      4.43 o
  -9   1   1      467.57      489.97      7.93 o
  -8   1   1      199.84      188.56      4.23 o
  -7   1   1        6.33        8.59      3.40 o
  -6   1   1        8.73        4.42      1.28 o
  -5   1   1      503.62      567.06      5.57 o
  -4   1   1      408.02      348.39      3.33 o
  -3   1   1     1710.44     1770.44      8.12 o
  -2   1   1     1033.10     1003.32      3.59 o
   2   1   1     1312.59     1247.78      4.21 o
   3   1   1     1141.17     1170.83      5.08 o
   4   1   1     2073.84     2110.09     12.58 o
   5   1   1        0.24        0.00      1.18 o
   6   1   1        2.49        4.90      1.63 o
   7   1   1        0.86        5.48      1.81 o
   8   1   1      208.40      188.59      4.53 o
   9   1   1        1.58        0.00      2.46 o
  10   1   1        3.59        6.61      2.97 o
 -10   2   1       58.69       59.43      3.96 o
  -9   2   1       83.81       82.05      3.77 o
  -8   2   1       66.14       62.57      3.03 o
  -7   2   1      231.41      229.81      4.50 o
  -6   2   1        1.77        0.00      1.46 o
  -5   2   1       15.85       10.01      1.67 o
  -4   2   1      511.66      551.51      4.39 o
  -3   2   1      208.80      245.39      2.52 o
  -2   2   1     4152.45     4040.89     10.76 o
  -1   2   1     1154.97     1089.72     11.93 o
   1   2   1     4033.29     4007.47     15.39 o
   2   2   1     3448.93     3648.10      8.55 o
   3   2   1      145.56      139.64      1.63 o
   4   2   1      403.80      404.94      3.57 o
   5   2   1      370.63      359.60      4.42 o
   6   2   1     1253.46     1210.62      9.59 o
   7   2   1       74.24       77.88      2.63 o
   8   2   1        0.04        0.00      2.34 o
   9   2   1        3.50        2.02      2.33 o
  10   2   1       93.43       96.31      4.67 o
 -10   3   1        2.59        2.82      3.04 o
  -9   3   1        8.20        5.25      2.69 o
  -8   3   1       69.37       73.08      3.49 o
  -7   3   1       10.66       19.19      1.81 o
  -6   3   1      303.45      321.58      4.48 o
  -5   3   1      536.64      517.36      4.91 o
  -4   3   1     1374.49     1458.28      6.79 o
  -3   3   1        3.03        2.40      0.64 o
  -2   3   1      683.94      696.50      3.34 o
  -1   3   1     5681.97     5508.14     13.36 o
   0   3   1     4895.99     4761.35     20.00 o
   1   3   1     3978.02     3736.04      8.08 o
   2   3   1     2181.55     2108.49      6.49 o
   3   3   1      994.73     1073.47      4.65 o
   4   3   1       13.96       19.06      1.05 o
   5   3   1      301.56      295.04      4.09 o
   6   3   1       74.43       83.33      2.54 o
   7   3   1       52.77       46.15      2.44 o
   8   3   1       20.24       11.02      2.36 o
   9   3   1        0.08        0.00      2.74 o
  10   3   1       41.26       34.76      3.51 o
 -10   4   1       48.34       42.90      3.54 o
  -9   4   1      111.79      113.68      4.16 o
  -8   4   1      136.84      149.66      4.48 o
  -7   4   1      705.48      724.97      8.57 o
  -6   4   1      150.86      152.94      3.01 o
  -5   4   1      247.41      298.55      3.98 o
  -4   4   1      878.43      950.86      5.62 o
  -3   4   1        1.87        1.59      0.70 o
  -2   4   1     1350.23     1289.23      5.52 o
  -1   4   1     2382.50     2327.59      6.01 o
   0   4   1     1389.19     1299.79      3.70 o
   1   4   1     3174.03     3375.04     10.03 o
   2   4   1    19316.73    19322.60     68.27 o
   3   4   1        5.34        2.08      0.58 o
   4   4   1     1513.48     1623.21      7.86 o
   5   4   1        0.13        4.77      1.19 o
   6   4   1      241.50      221.49      3.92 o
   7   4   1       27.73       30.74      2.38 o
   8   4   1       29.06       32.71      2.72 o
   9   4   1       10.13        9.19      2.84 o
  10   4   1        0.08        0.00      3.60 o
 -10   5   1       48.56       45.69      4.16 o
  -9   5   1       14.36        7.28      2.51 o
  -8   5   1      291.94      296.41      6.11 o
  -7   5   1        0.02        3.70      2.31 o
  -6   5   1      292.41      305.45      4.25 o
  -5   5   1      507.90      501.38      4.63 o
  -4   5   1     1871.27     1883.41      8.53 o
  -3   5   1        6.19        4.08      0.76 o
  -2   5   1        2.11        2.87      0.71 o
  -1   5   1      991.36     1036.60      4.73 o
   0   5   1      195.43      187.65      1.85 o
   1   5   1     1051.24      984.93      3.65 o
   2   5   1       20.37       17.01      0.87 o
   3   5   1      835.17      872.86      4.85 o
   4   5   1      535.45      498.88      4.46 o
   5   5   1      179.45      195.77      3.42 o
   6   5   1       11.31        9.83      1.33 o
   7   5   1       33.68       30.01      2.53 o
   8   5   1       98.91       94.04      3.71 o
   9   5   1      177.06      180.63      6.17 o
  10   5   1       21.42       14.74      3.45 o
 -10   6   1       45.37       43.55      4.21 o
  -9   6   1        0.59        0.00      2.73 o
  -8   6   1      408.99      398.73      6.74 o
  -7   6   1       15.91       11.02      2.65 o
  -6   6   1     1198.30     1188.47     11.79 o
  -5   6   1      509.43      489.41      5.01 o
  -4   6   1      494.94      466.39      4.56 o
  -3   6   1      171.05      157.47      2.36 o
  -2   6   1      291.20      292.25      2.68 o
  -1   6   1      819.20      829.77      4.75 o
   0   6   1      636.98      670.91      3.17 o
   1   6   1       23.48       30.77      0.78 o
   2   6   1      326.89      346.56      2.85 o
   3   6   1     1503.04     1687.34      7.58 o
   4   6   1     1595.43     1665.97      8.72 o
   5   6   1      187.20      207.65      3.58 o
   6   6   1      330.39      322.36      4.66 o
   7   6   1        5.81        5.27      1.90 o
   8   6   1        9.22        6.39      2.57 o
   9   6   1        0.02        0.00      2.99 o
  10   6   1       32.08       33.18      4.32 o
 -10   7   1       35.34       26.48      3.74 o
  -9   7   1       46.11       56.91      4.14 o
  -8   7   1      115.82      110.92      4.16 o
  -7   7   1        5.97        5.99      2.77 o
  -6   7   1        1.89        4.52      2.04 o
  -5   7   1       17.20       14.00      1.34 o
  -4   7   1      612.08      590.45      5.30 o
  -3   7   1     1384.09     1559.20      7.75 o
  -2   7   1      130.44       78.85      2.01 o
  -1   7   1      891.34      878.43      5.37 o
   0   7   1      795.16      774.49      4.46 o
   1   7   1      110.56      111.30      1.46 o
   2   7   1      377.26      381.63      3.19 o
   3   7   1      421.78      425.58      4.13 o
   4   7   1      412.53      343.49      4.10 o
   5   7   1        0.15        0.00      0.95 o
   6   7   1      303.40      291.98      4.40 o
   7   7   1      438.80      421.70      8.47 o
   8   7   1        2.31        0.00      2.41 o
   9   7   1       38.55       35.74      4.12 o
  10   7   1      107.59      120.98      6.26 o
 -10   8   1        0.01        0.00      3.19 o
  -9   8   1      158.80      170.04      6.16 o
  -8   8   1      108.77      104.67      4.19 o
  -7   8   1      508.29      505.61      7.42 o
  -6   8   1       14.40       16.36      1.78 o
  -5   8   1      678.10      727.33      5.92 o
  -4   8   1      478.42      485.55      4.94 o
  -3   8   1      114.61      163.85      2.75 o
  -2   8   1      259.44      248.36      3.58 o
  -1   8   1     2676.46     2648.62      9.68 o
   0   8   1     1375.35     1429.84      6.85 o
   1   8   1        7.62        4.46      0.57 o
   2   8   1      610.22      566.96      4.07 o
   3   8   1     1086.88     1241.20      8.10 o
   4   8   1      109.30      117.04      2.60 o
   5   8   1      343.84      335.46      5.05 o
   6   8   1      431.43      393.74      7.20 o
   7   8   1      201.99      188.37      5.78 o
   8   8   1        5.32        2.30      2.70 o
   9   8   1        7.79       12.04      3.23 o
  10   8   1       15.94       16.08      3.68 o
 -10   9   1        9.46        8.21      3.18 o
  -9   9   1       44.20       50.18      4.00 o
  -8   9   1       16.26       16.09      2.91 o
  -7   9   1       15.19       11.58      2.08 o
  -6   9   1        2.82        5.39      2.09 o
  -5   9   1      684.52      656.58      6.09 o
  -4   9   1      175.54      171.27      2.97 o
  -3   9   1     1292.34     1292.22      8.82 o
  -2   9   1     4287.02     4613.51     16.13 o
  -1   9   1     1453.94     1569.15      8.31 o
   0   9   1       98.30      102.87      2.45 o
   1   9   1      841.53      824.69      4.80 o
   2   9   1     1629.82     1641.31      7.68 o
   3   9   1      109.90       96.78      2.51 o
   4   9   1       81.45       69.03      2.35 o
   5   9   1        4.16        3.85      1.62 o
   6   9   1       42.85       36.31      2.51 o
   7   9   1       27.25       25.07      2.51 o
   8   9   1      332.97      345.10      7.35 o
   9   9   1       50.78       57.18      3.98 o
  10   9   1       50.08       63.02      5.02 o
  -9  10   1        2.97        0.00      3.06 o
  -8  10   1      298.98      301.52      7.02 o
  -7  10   1       60.53       52.31      2.92 o
  -6  10   1      204.60      199.65      4.79 o
  -5  10   1        5.18        5.72      1.71 o
  -4  10   1        0.67        0.80      1.37 o
  -3  10   1      770.42      793.61      8.50 o
  -2  10   1     2556.61     2596.80     14.41 o
  -1  10   1     1189.76     1122.34      7.95 o
   0  10   1      364.16      328.80      4.63 o
   1  10   1      196.26      202.22      2.78 o
   2  10   1        6.69       11.39      0.88 o
   3  10   1     1179.71     1157.00      7.80 o
   4  10   1     1018.95     1067.96      9.50 o
   5  10   1        6.36       10.38      1.89 o
   6  10   1      451.61      428.77      7.41 o
   7  10   1      126.95      122.09      4.50 o
   8  10   1        0.87        5.50      2.91 o
   9  10   1        3.61        6.71      3.06 o
  -9  11   1      105.61      123.18      5.64 o
  -8  11   1       17.56       12.02      2.60 o
  -7  11   1        4.13        9.21      2.56 o
  -6  11   1       59.50       52.81      3.57 o
  -5  11   1      153.19      153.54      3.74 o
  -4  11   1       90.61       76.88      2.56 o
  -3  11   1     1198.09     1118.15     12.12 o
  -2  11   1       37.34       24.77      1.63 o
  -1  11   1     1045.56      978.74     12.83 o
   0  11   1      147.79      177.22      3.63 o
   1  11   1      135.69      114.96      2.32 o
   2  11   1      239.35      266.91      3.25 o
   3  11   1      621.51      626.92      5.98 o
   4  11   1      231.64      241.71      4.80 o
   5  11   1      215.38      197.77      4.20 o
   6  11   1       95.45       91.63      3.88 o
   7  11   1      239.51      232.10      6.05 o
   8  11   1       31.37       25.29      3.38 o
   9  11   1      295.86      317.56      8.23 o
  -9  12   1       62.25       56.69      4.35 o
  -8  12   1       19.10       15.29      2.67 o
  -7  12   1      235.94      250.10      6.31 o
  -6  12   1      527.49      512.83      8.24 o
  -5  12   1      386.25      359.49      6.71 o
  -4  12   1       20.25       20.80      1.41 o
  -3  12   1        0.18        3.73      1.44 o
  -2  12   1       17.91       23.63      1.63 o
  -1  12   1      277.96      255.06      4.56 o
   0  12   1      152.13      116.54      3.25 o
   1  12   1        6.48       11.71      1.67 o
   2  12   1       24.44       29.33      1.31 o
   3  12   1        3.67        8.06      1.09 o
   4  12   1      336.32      356.19      5.97 o
   5  12   1      134.82      134.89      4.25 o
   6  12   1       15.55       19.25      2.48 o
   7  12   1        9.25        3.95      2.51 o
   8  12   1      121.96      126.66      5.78 o
   9  12   1       20.59       28.51      3.70 o
  -9  13   1        7.29        5.03      3.39 o
  -8  13   1       22.06       27.32      2.98 o
  -7  13   1        8.96       16.58      2.70 o
  -6  13   1       53.51       49.29      3.49 o
  -5  13   1        5.21        7.91      2.01 o
  -4  13   1      800.32      803.74      8.93 o
  -3  13   1      203.94      201.48      4.10 o
  -2  13   1     1624.98     1680.29      8.98 o
  -1  13   1      137.13      132.30      3.46 o
   0  13   1       17.92       24.65      1.88 o
   1  13   1      158.47      134.44      3.56 o
   2  13   1      221.11      219.82      3.20 o
   3  13   1      418.19      407.59      6.66 o
   4  13   1      479.06      464.05      6.88 o
   5  13   1       37.21       36.49      2.67 o
   6  13   1      279.96      253.41      5.99 o
   7  13   1        0.01        0.00      2.36 o
   8  13   1       93.70       99.16      5.27 o
   9  13   1        4.99        6.40      3.20 o
  -8  14   1        0.78        1.46      2.87 o
  -7  14   1      467.06      460.64     10.48 o
  -6  14   1        0.13        2.52      2.33 o
  -5  14   1      562.45      531.70      8.16 o
  -4  14   1      131.37      128.66      4.07 o
  -3  14   1       35.61       31.88      2.30 o
  -2  14   1       20.22       20.51      1.99 o
  -1  14   1      300.01      300.20      5.15 o
   0  14   1       85.43       72.08      2.79 o
   1  14   1      634.47      594.36      7.38 o
   2  14   1        5.32        4.25      1.13 o
   3  14   1      667.13      634.39      6.30 o
   4  14   1       36.50       38.91      2.68 o
   5  14   1      178.18      188.31      5.06 o
   6  14   1        0.91        4.56      2.24 o
   7  14   1       81.59       79.59      4.29 o
   8  14   1       40.96       28.82      3.47 o
  -8  15   1       63.76       71.64      5.13 o
  -7  15   1       42.86       38.85      3.40 o
  -6  15   1       32.13       27.76      2.95 o
  -5  15   1        2.49        5.69      2.26 o
  -4  15   1       11.46        9.30      1.83 o
  -3  15   1       62.38       52.46      2.39 o
  -2  15   1      440.59      399.89      6.61 o
  -1  15   1        0.05        4.41      1.75 o
   0  15   1       27.11       22.51      2.20 o
   1  15   1      483.65      493.49      7.25 o
   2  15   1      666.61      665.80      8.48 o
   3  15   1       70.28       69.56      2.68 o
   4  15   1      379.67      381.03      6.60 o
   5  15   1      192.48      175.32      5.22 o
   6  15   1       50.11       45.48      3.22 o
   7  15   1        3.34        1.10      3.04 o
   8  15   1      108.53      114.74      6.14 o
  -8  16   1        3.20       12.20      4.51 o
  -7  16   1       24.44       27.67      3.67 o
  -6  16   1      230.38      230.79      6.61 o
  -5  16   1      381.45      317.50      7.51 o
  -4  16   1       25.58       17.71      2.21 o
  -3  16   1       39.97       33.99      2.59 o
  -2  16   1      397.98      392.10      7.14 o
  -1  16   1      677.29      671.03      8.12 o
   0  16   1      132.74      124.94      3.92 o
   1  16   1      430.14      450.72      7.49 o
   2  16   1        9.69        9.99      2.04 o
   3  16   1       57.74       52.27      3.38 o
   4  16   1       78.73       86.88      3.81 o
   5  16   1        4.75        1.10      2.26 o
   6  16   1      168.57      160.26      6.45 o
   7  16   1       11.68        7.84      3.44 o
   8  16   1       28.87       24.51      4.39 o
  -7  17   1       51.87       61.20      5.20 o
  -6  17   1        5.23        8.14      3.07 o
  -5  17   1      122.14      116.08      5.42 o
  -4  17   1        2.78        3.41      2.52 o
  -3  17   1      188.91      184.96      5.22 o
  -2  17   1       76.01       84.09      3.98 o
  -1  17   1      254.95      241.38      5.84 o
   0  17   1      230.03      238.85      5.59 o
   1  17   1     1815.74     1761.43     14.71 o
   2  17   1       31.16       26.31      2.54 o
   3  17   1      577.46      565.57      9.29 o
   4  17   1        1.36        3.10      2.62 o
   5  17   1        7.40        0.00      3.31 o
   6  17   1       42.46       39.72      4.40 o
   7  17   1       36.23       29.50      4.18 o
  -7  18   1       87.26      103.89      6.92 o
  -6  18   1       33.39       38.32      4.02 o
  -5  18   1        1.14        0.00      3.17 o
  -4  18   1        0.36        0.00      2.82 o
  -3  18   1        0.83        0.00      2.43 o
  -2  18   1      456.04      439.76      7.90 o
  -1  18   1        3.19        5.64      2.53 o
   0  18   1     2332.49     2334.18     18.43 o
   1  18   1       62.89       93.62      4.70 o
   2  18   1        0.94        0.00      2.29 o
   3  18   1       20.06       21.84      3.56 o
   4  18   1      167.46      168.91      5.91 o
   5  18   1        1.67        0.00      3.39 o
   6  18   1       52.77       47.69      4.77 o
   7  18   1        2.07        0.00      3.60 o
  -6  19   1       23.05       19.44      3.65 o
  -5  19   1        8.35        4.20      3.17 o
  -4  19   1       37.47       35.16      3.62 o
  -3  19   1        2.87        3.45      2.76 o
  -2  19   1       11.54       16.99      2.79 o
  -1  19   1      139.27      146.88      5.08 o
   0  19   1       98.81      164.86      5.79 o
   1  19   1       64.37       80.78      6.05 o
   2  19   1       55.84       58.83      4.17 o
   3  19   1      131.77      132.57      5.51 o
   4  19   1       75.07       68.28      4.35 o
   5  19   1        4.74        2.54      3.69 o
   6  19   1       31.84       23.62      4.04 o
  -5  20   1        0.26        0.00      3.11 o
  -4  20   1       39.14       42.30      3.98 o
  -3  20   1       43.45       36.99      3.36 o
  -2  20   1       63.75       60.16      4.06 o
  -1  20   1      836.47      853.13     11.96 o
   0  20   1      653.69      617.47     10.12 o
   1  20   1      390.29      423.01      9.92 o
   2  20   1        2.36        8.02      3.53 o
   3  20   1        0.36        1.27      2.95 o
   4  20   1        2.43        1.03      3.16 o
   5  20   1       24.57       23.18      4.26 o
  -5  21   1        7.19        7.63      3.12 o
  -4  21   1      140.10      144.13      6.15 o
  -3  21   1        2.33        0.00      3.08 o
  -2  21   1      146.96      151.23      6.37 o
  -1  21   1        8.72       25.53      3.80 o
   0  21   1        6.82       18.37      3.31 o
   1  21   1      317.62      305.59      9.45 o
   2  21   1      488.44      525.35     11.02 o
   3  21   1        6.77        4.88      3.11 o
   4  21   1      119.80      123.00      5.89 o
   5  21   1       23.94       25.12      4.84 o
  -4  22   1        0.39        4.16      3.15 o
  -3  22   1        2.26        0.29      3.29 o
  -2  22   1       97.92       94.51      5.28 o
  -1  22   1        4.49        9.45      3.51 o
   0  22   1       81.22       96.84      5.27 o
   1  22   1        7.07       13.47      3.45 o
   2  22   1       34.67       47.22      4.93 o
   3  22   1       11.11       17.66      3.96 o
   4  22   1        8.16        6.09      3.86 o
  -2  23   1        3.86        5.68      3.34 o
  -1  23   1       77.36       77.71      5.16 o
   0  23   1        5.22        4.82      3.71 o
   1  23   1        6.96       10.07      3.70 o
   2  23   1       81.75       72.11      5.38 o
 -10   0   2       46.73       44.81      5.60 o
  -8   0   2       39.85       43.25      3.99 o
  -6   0   2      637.25      658.45      7.31 o
  -4   0   2      797.09      857.78      7.27 o
  -2   0   2      850.99      716.13      6.87 o
   0   0   2     4423.60     4297.27     14.51 o
   2   0   2     5009.67     4963.91     20.29 o
   4   0   2     1359.86     1298.12      9.85 o
   6   0   2       79.25       83.34      2.81 o
   8   0   2       69.75       59.45      4.21 o
  10   0   2       75.35       68.75      6.29 o
 -10   1   2       43.52       44.12      3.77 o
  -9   1   2      487.27      553.07      8.60 o
  -8   1   2      123.23      108.90      3.62 o
  -7   1   2        6.41        4.81      2.18 o
  -6   1   2      284.92      264.24      3.80 o
  -5   1   2      959.61      969.67      6.18 o
  -4   1   2     1552.01     1615.47      8.51 o
  -3   1   2     6658.76     6877.43     30.09 o
  -2   1   2     1187.75     1173.03      4.73 o
  -1   1   2      800.69      777.76      3.46 o
   0   1   2     2267.75     2413.19      5.47 o
   1   1   2    40899.78    39384.77    104.77 o
   2   1   2      517.29      451.08      2.78 o
   3   1   2       62.63       44.56      1.10 o
   4   1   2      251.85      241.87      3.20 o
   5   1   2        9.93        7.95      1.24 o
   6   1   2       60.31       60.37      1.80 o
   7   1   2      468.29      474.86      7.24 o
   8   1   2      179.68      175.78      4.70 o
   9   1   2       24.56       13.83      2.41 o
  10   1   2       31.74       21.36      3.21 o
 -10   2   2       47.88       47.62      3.98 o
  -9   2   2      307.71      325.10      6.47 o
  -8   2   2       29.05       28.15      2.47 o
  -7   2   2      293.69      287.80      5.97 o
  -6   2   2       13.78       16.26      2.91 o
  -5   2   2     1158.55     1414.09      8.93 o
  -4   2   2      301.91      353.74      3.78 o
  -3   2   2      964.60     1016.11      4.98 o
  -2   2   2      859.27      838.52      3.63 o
  -1   2   2     3051.00     3036.12      8.20 o
   0   2   2       61.20       52.84      0.76 o
   1   2   2      394.19      387.98      4.36 o
   2   2   2      240.62      195.65      2.70 o
   3   2   2      164.26      182.40      1.88 o
   4   2   2      110.58      120.23      1.87 o
   5   2   2      196.82      203.28      2.79 o
   6   2   2      720.05      664.79      5.88 o
   7   2   2      357.37      329.72      5.01 o
   8   2   2       53.68       51.54      3.20 o
   9   2   2        7.92        2.66      2.31 o
  10   2   2        0.31        0.00      3.04 o
 -10   3   2       66.35       77.52      5.95 o
  -9   3   2       90.51       81.65      3.48 o
  -8   3   2     1150.59     1171.85     12.03 o
  -7   3   2       68.81       69.40      4.05 o
  -6   3   2      378.86      409.23      6.01 o
  -5   3   2        5.67        2.00      1.28 o
  -4   3   2     1563.31     1649.71      8.08 o
  -3   3   2       38.42       47.27      1.30 o
  -2   3   2       35.41       33.06      1.00 o
  -1   3   2      467.53      511.62      2.69 o
   0   3   2     2504.36     2415.07      5.01 o
   1   3   2    28392.18    27635.91     72.56 o
   2   3   2    39480.03    37391.14    113.17 o
   3   3   2     2277.01     2203.64      7.74 o
   4   3   2      877.28      864.47      5.21 o
   5   3   2       40.18       32.24      1.30 o
   6   3   2      575.97      593.49      6.55 o
   7   3   2       91.58       81.25      2.46 o
   8   3   2      176.21      157.98      4.89 o
   9   3   2       12.70       12.28      2.53 o
  10   3   2       21.59       15.18      3.14 o
 -10   4   2       42.03       37.63      4.42 o
  -9   4   2       84.58       77.98      3.91 o
  -8   4   2        6.98       25.03      3.97 o
  -7   4   2     2407.79     2365.26     24.57 o
  -6   4   2        9.72        9.19      1.83 o
  -5   4   2      869.82      824.58      6.60 o
  -4   4   2        6.89       13.83      0.97 o
  -3   4   2       23.53       30.64      1.25 o
  -2   4   2        1.40        1.28      0.58 o
  -1   4   2     7475.92     7274.49     21.78 o
   0   4   2      102.40      111.59      1.67 o
   1   4   2      190.19      170.00      1.55 o
   2   4   2       58.57       76.53      2.03 o
   3   4   2     3477.90     3597.80     16.25 o
   4   4   2      164.17      204.21      2.58 o
   5   4   2     1735.03     1786.11      9.01 o
   6   4   2       89.63       80.69      2.67 o
   7   4   2      216.40      213.63      4.59 o
   8   4   2        0.03        0.00      2.08 o
   9   4   2       24.81       23.32      3.16 o
  10   4   2       28.23       27.78      3.73 o
 -10   5   2       14.84       14.73      3.97 o
  -9   5   2       47.68       40.42      3.89 o
  -8   5   2      227.41      228.09      5.76 o
  -7   5   2      281.06      289.80      6.81 o
  -6   5   2       10.87       13.73      1.70 o
  -5   5   2       28.22       22.36      1.77 o
  -4   5   2      548.10      566.57      4.27 o
  -3   5   2     1639.97     1765.14      7.88 o
  -2   5   2      754.05      816.91      4.33 o
  -1   5   2      141.79      148.57      1.92 o
   0   5   2      513.82      513.36      2.84 o
   1   5   2      439.80      495.42      2.70 o
   2   5   2      165.07      178.34      1.83 o
   3   5   2     1269.72     1279.84      6.99 o
   4   5   2        2.90        4.43      1.15 o
   5   5   2       76.25       69.76      1.96 o
   6   5   2       47.37       40.58      1.97 o
   7   5   2       17.31       16.19      1.99 o
   8   5   2       24.29       19.52      2.73 o
   9   5   2       19.55       19.46      3.30 o
  10   5   2      141.61      166.00      6.99 o
 -10   6   2        0.17        1.71      3.57 o
  -9   6   2        0.60        0.00      3.37 o
  -8   6   2       40.22       40.61      3.23 o
  -7   6   2       80.22       67.91      4.10 o
  -6   6   2      748.49      739.12      7.64 o
  -5   6   2      208.32      192.68      3.24 o
  -4   6   2        7.34       13.46      1.35 o
  -3   6   2     1222.29     1397.63      7.30 o
  -2   6   2        9.08        4.48      0.84 o
  -1   6   2      604.45      644.26      3.82 o
   0   6   2     4737.39     4844.06     14.83 o
   1   6   2      578.07      559.80      3.06 o
   2   6   2     1143.30     1239.49      5.46 o
   3   6   2       89.54       90.48      1.79 o
   4   6   2     1884.71     1823.81      9.74 o
   5   6   2       64.99       50.74      1.80 o
   6   6   2      570.40      577.09      6.01 o
   7   6   2       83.95       92.48      3.30 o
   8   6   2       98.44       85.14      4.02 o
   9   6   2       16.92       14.18      3.18 o
  10   6   2      110.14      147.27      6.72 o
 -10   7   2       13.74       10.37      3.47 o
  -9   7   2      111.49      115.79      4.61 o
  -8   7   2       91.62       71.56      3.61 o
  -7   7   2       19.63       17.97      2.77 o
  -6   7   2       78.52       71.52      2.83 o
  -5   7   2     1106.88     1112.25      8.76 o
  -4   7   2      413.44      468.94      5.08 o
  -3   7   2     4209.75     4280.01     18.41 o
  -2   7   2       62.70       64.99      1.85 o
  -1   7   2        4.03        2.36      0.77 o
   0   7   2       91.42      111.50      1.74 o
   1   7   2        8.51       16.62      0.78 o
   2   7   2     3536.17     3571.33     13.18 o
   3   7   2      341.05      351.26      3.91 o
   4   7   2      295.51      322.74      3.97 o
   5   7   2       52.21       62.40      2.31 o
   6   7   2      134.08      142.11      3.22 o
   7   7   2      493.70      476.63      8.80 o
   8   7   2        5.71        6.23      2.46 o
   9   7   2       48.02       56.28      4.02 o
  10   7   2        9.22       14.21      3.78 o
 -10   8   2        2.46        0.00      3.46 o
  -9   8   2       55.62       61.60      4.12 o
  -8   8   2      135.67      136.69      5.00 o
  -7   8   2      345.94      317.58      6.76 o
  -6   8   2        0.35        0.00      2.03 o
  -5   8   2        1.55        0.00      1.56 o
  -4   8   2        0.32        3.11      1.11 o
  -3   8   2      300.49      324.62      4.12 o
  -2   8   2     1532.85     1573.52      8.67 o
  -1   8   2       49.89       64.42      1.71 o
   0   8   2      105.00       94.59      1.61 o
   1   8   2      914.02      958.41      5.05 o
   2   8   2       65.25       81.61      1.66 o
   3   8   2      229.63      249.21      3.77 o
   4   8   2        5.69        7.85      1.19 o
   5   8   2      124.27      122.27      3.42 o
   6   8   2       17.30       10.11      1.67 o
   7   8   2       73.35       69.48      3.29 o
   8   8   2       56.68       48.62      3.49 o
   9   8   2       19.47       22.80      3.14 o
  10   8   2       82.96      103.94      5.92 o
 -10   9   2       50.97       39.29      4.38 o
  -9   9   2       13.20       12.86      3.31 o
  -8   9   2       21.27       17.13      2.78 o
  -7   9   2      151.85      130.32      4.27 o
  -6   9   2       86.06       76.49      3.17 o
  -5   9   2      151.00      160.20      3.68 o
  -4   9   2      214.17      191.78      3.58 o
  -3   9   2        0.05        2.48      1.12 o
  -2   9   2     3313.72     3664.81     19.34 o
  -1   9   2     2037.49     2147.52      9.66 o
   0   9   2       80.11       89.44      1.78 o
   1   9   2        7.20       12.17      0.87 o
   2   9   2     1442.15     1346.73      6.75 o
   3   9   2      147.93      132.77      3.01 o
   4   9   2      129.79      130.15      3.14 o
   5   9   2       23.21       22.54      1.93 o
   6   9   2      157.69      147.19      4.53 o
   7   9   2       97.68      104.90      4.20 o
   8   9   2      153.71      149.23      5.40 o
   9   9   2        3.62        5.32      2.91 o
  10   9   2      181.76      209.16      7.84 o
  -9  10   2       78.77       82.65      4.55 o
  -8  10   2       54.50       48.52      3.70 o
  -7  10   2      203.35      184.87      4.85 o
  -6  10   2       40.99       38.51      2.64 o
  -5  10   2       54.43       57.49      2.62 o
  -4  10   2      175.35      154.05      3.14 o
  -3  10   2       39.35       37.97      1.99 o
  -2  10   2     1021.81     1088.34      8.02 o
  -1  10   2     2297.85     2332.60     11.07 o
   0  10   2      145.37      148.65      2.32 o
   1  10   2       63.58       56.58      1.65 o
   2  10   2      107.19      138.73      2.16 o
   3  10   2      290.20      302.04      4.56 o
   4  10   2        7.98        9.18      1.49 o
   5  10   2      421.12      401.70      6.65 o
   6  10   2        1.15        0.93      2.05 o
   7  10   2        0.22        0.52      2.26 o
   8  10   2       10.01        8.60      2.78 o
   9  10   2        2.94        5.62      3.14 o
  -9  11   2        0.05        0.00      3.15 o
  -8  11   2        0.02        2.16      2.79 o
  -7  11   2      108.15      130.66      4.60 o
  -6  11   2       17.48       10.78      3.02 o
  -5  11   2      491.79      423.45      7.52 o
  -4  11   2      480.17      444.90      8.53 o
  -3  11   2      530.91      548.19      6.78 o
  -2  11   2        5.40        7.07      1.38 o
  -1  11   2     1702.87     1831.82      9.55 o
   0  11   2      101.34      104.66      2.05 o
   1  11   2       15.41       16.00      1.06 o
   2  11   2      415.27      355.87      3.74 o
   3  11   2       61.67       65.95      2.39 o
   4  11   2       32.10       26.90      2.58 o
   5  11   2      138.15      131.85      3.44 o
   6  11   2        1.47        3.70      2.12 o
   7  11   2       96.54       89.47      4.31 o
   8  11   2        4.64        7.71      2.74 o
   9  11   2        6.74        9.15      3.33 o
  -9  12   2        0.01        1.39      3.01 o
  -8  12   2      133.86      133.36      5.41 o
  -7  12   2        4.00        0.00      2.58 o
  -6  12   2        1.57        4.07      2.18 o
  -5  12   2      554.70      560.35      8.62 o
  -4  12   2      124.14      123.84      3.81 o
  -3  12   2      292.03      306.39      5.85 o
  -2  12   2       77.86       80.78      2.63 o
  -1  12   2      806.03      750.34      5.89 o
   0  12   2      587.56      565.10      5.29 o
   1  12   2       51.82       34.21      1.45 o
   2  12   2      120.21      130.49      2.53 o
   3  12   2       87.67       80.82      2.89 o
   4  12   2        4.18        4.54      2.16 o
   5  12   2       84.17       88.39      3.69 o
   6  12   2      259.72      255.46      6.01 o
   7  12   2       16.96       11.43      2.67 o
   8  12   2        1.78        0.36      2.85 o
   9  12   2        7.86       11.27      3.51 o
  -9  13   2       50.31       63.71      4.63 o
  -8  13   2       78.71       83.46      4.86 o
  -7  13   2        8.64        9.04      2.73 o
  -6  13   2        0.22        7.61      2.82 o
  -5  13   2      130.75      127.78      4.46 o
  -4  13   2       14.20       11.30      2.19 o
  -3  13   2        1.16        1.57      2.07 o
  -2  13   2       31.05       27.70      1.88 o
  -1  13   2       38.50       40.54      2.06 o
   0  13   2       75.77       86.06      3.00 o
   1  13   2       11.90       17.78      1.44 o
   2  13   2       89.30      108.79      2.49 o
   3  13   2      492.95      457.92      6.46 o
   4  13   2       12.27       14.73      2.06 o
   5  13   2      116.60      112.35      4.14 o
   6  13   2       28.72       26.47      2.59 o
   7  13   2       13.25       12.41      2.56 o
   8  13   2       15.31       17.81      3.14 o
   9  13   2       65.01       71.84      5.19 o
  -8  14   2       29.23       30.55      3.75 o
  -7  14   2        1.48        3.06      2.59 o
  -6  14   2      222.38      237.09      6.63 o
  -5  14   2       23.23       23.38      2.85 o
  -4  14   2        0.43        3.82      2.72 o
  -3  14   2       87.50       82.36      3.08 o
  -2  14   2      144.06      126.79      3.32 o
  -1  14   2        0.00        2.07      1.61 o
   0  14   2       78.06       75.24      2.83 o
   1  14   2        1.45        3.09      1.68 o
   2  14   2     1007.59      951.98      7.97 o
   3  14   2       15.82       14.35      1.51 o
   4  14   2      160.63      145.50      4.52 o
   5  14   2        4.94        5.00      2.06 o
   6  14   2       39.31       36.09      3.07 o
   7  14   2       44.20       33.20      3.30 o
   8  14   2        3.85        3.20      3.02 o
  -8  15   2       34.95       38.99      4.83 o
  -7  15   2        0.20        3.29      2.78 o
  -6  15   2       71.95       83.57      4.24 o
  -5  15   2       30.86       27.17      2.89 o
  -4  15   2      131.86      122.05      3.84 o
  -3  15   2       82.49       80.93      2.85 o
  -2  15   2      724.52      719.13      7.18 o
  -1  15   2        5.49        5.73      1.89 o
   0  15   2       36.37       43.36      2.44 o
   1  15   2      167.16      161.88      4.29 o
   2  15   2      711.22      693.43      7.78 o
   3  15   2      244.46      217.31      5.15 o
   4  15   2       53.91       57.56      3.33 o
   5  15   2       96.17       91.06      4.57 o
   6  15   2        8.55       14.78      2.49 o
   7  15   2       11.34        7.49      2.85 o
   8  15   2       32.24       30.12      3.83 o
  -7  16   2       27.60       25.93      3.74 o
  -6  16   2      243.41      249.01      8.51 o
  -5  16   2      151.97      159.59      5.26 o
  -4  16   2        6.75        4.27      2.26 o
  -3  16   2       62.22       61.45      2.99 o
  -2  16   2       16.24       18.23      2.43 o
  -1  16   2      177.10      166.58      4.64 o
   0  16   2      164.41      150.77      4.08 o
   1  16   2      860.90      850.71      9.47 o
   2  16   2     1586.66     1564.94     12.67 o
   3  16   2        2.84        0.00      2.58 o
   4  16   2      254.74      239.93      7.15 o
   5  16   2      107.32       96.01      5.33 o
   6  16   2       55.51       48.35      4.10 o
   7  16   2        0.51        0.65      4.16 o
  -7  17   2       17.16       22.68      4.07 o
  -6  17   2       39.14       37.84      4.11 o
  -5  17   2        0.52        4.63      2.98 o
  -4  17   2        4.16        5.79      2.71 o
  -3  17   2       10.96        8.27      2.22 o
  -2  17   2       12.52       10.30      2.28 o
  -1  17   2        0.30        5.79      2.21 o
   0  17   2      113.18       99.53      3.92 o
   1  17   2      207.26      227.60      5.54 o
   2  17   2        2.46        8.26      2.56 o
   3  17   2      107.46      106.23      4.77 o
   4  17   2      284.59      261.77      8.61 o
   5  17   2       90.82       81.85      5.84 o
   6  17   2       26.40       14.84      3.73 o
   7  17   2       12.08       14.15      3.85 o
  -7  18   2       59.90       72.17      5.66 o
  -6  18   2       49.15       51.76      4.55 o
  -5  18   2        1.03        1.10      2.89 o
  -4  18   2        5.91        1.98      2.75 o
  -3  18   2       53.74       40.87      2.92 o
  -2  18   2      196.46      181.74      5.16 o
  -1  18   2      287.98      277.20      6.52 o
   0  18   2      160.37      168.22      5.03 o
   1  18   2      439.76      448.16      7.47 o
   2  18   2        3.01        2.66      2.33 o
   3  18   2        0.81        0.00      2.77 o
   4  18   2       51.48       45.25      4.80 o
   5  18   2       59.95       65.56      5.47 o
   6  18   2       91.03       73.52      5.92 o
  -6  19   2        3.83       10.81      3.96 o
  -5  19   2       17.86       16.76      3.14 o
  -4  19   2      175.17      159.87      6.26 o
  -3  19   2        5.02        5.30      2.79 o
  -2  19   2        2.56        4.10      2.35 o
  -1  19   2        1.89        8.49      2.76 o
   0  19   2      157.33      174.99      5.68 o
   1  19   2       86.54       96.92      4.70 o
   2  19   2       31.57       25.73      3.08 o
   3  19   2        1.41        0.62      3.04 o
   4  19   2       20.39       15.40      3.91 o
   5  19   2        3.61        5.15      3.76 o
   6  19   2       16.00       13.11      3.93 o
  -5  20   2       20.64       20.42      3.44 o
  -4  20   2       16.91       25.33      3.63 o
  -3  20   2      125.51      115.42      5.20 o
  -2  20   2        7.89        6.50      2.46 o
  -1  20   2        6.72       10.82      2.70 o
   0  20   2      118.64      122.44      5.05 o
   1  20   2      220.91      209.70      7.47 o
   2  20   2      180.43      181.10      7.31 o
   3  20   2        7.50        3.58      3.50 o
   4  20   2       62.07       71.91      5.48 o
   5  20   2        2.78        1.93      3.63 o
  -4  21   2       30.10       36.44      3.96 o
  -3  21   2       36.55       38.67      3.72 o
  -2  21   2        3.28        0.00      2.70 o
  -1  21   2        1.94        7.54      2.71 o
   0  21   2        7.60       10.98      3.05 o
   1  21   2       38.94       45.46      4.56 o
   2  21   2        3.53       12.49      4.35 o
   3  21   2        0.08        0.00      3.79 o
   4  21   2       50.96       47.67      4.99 o
  -3  22   2       38.54       42.89      3.94 o
  -2  22   2       41.63       39.46      3.81 o
  -1  22   2       38.38       36.89      4.01 o
   0  22   2       61.68       63.03      4.78 o
   1  22   2       59.89       65.20      4.76 o
   2  22   2       79.60       83.71      5.75 o
   3  22   2       29.50       43.01      4.81 o
  -2  23   2        3.52        4.37      3.24 o
  -1  23   2        6.24        7.39      3.94 o
   0  23   2        8.20       12.97      3.72 o
   1  23   2       35.49       39.63      4.25 o
   2  23   2       67.60       68.90      5.85 o
  -9   0   3      337.33      324.62     14.03 o
  -7   0   3       64.19       50.73      2.95 o
  -5   0   3      392.14      347.74      6.36 o
  -3   0   3     3230.69     3633.09     26.62 o
  -1   0   3      324.27      318.62      2.73 o
   1   0   3    12518.31    12679.78     53.43 o
   3   0   3       13.55       12.53      1.12 o
   5   0   3     1055.67     1120.20     11.35 o
   7   0   3      486.97      486.20      8.19 o
   9   0   3        3.09        2.87      3.32 o
 -10   1   3       12.86       19.24      3.51 o
  -9   1   3       69.51       70.35      4.43 o
  -8   1   3        5.97        3.37      2.25 o
  -7   1   3      327.52      310.56      4.62 o
  -6   1   3       36.91       36.65      1.82 o
  -5   1   3      650.76      626.50      5.87 o
  -4   1   3     1949.46     2308.57     11.18 o
  -3   1   3      118.99      116.05      2.08 o
  -2   1   3      423.42      450.95      3.67 o
  -1   1   3      684.68      661.21      3.10 o
   0   1   3      962.18      884.76      3.05 o
   1   1   3       29.25       38.50      1.13 o
   2   1   3      254.11      289.35      2.29 o
   3   1   3      532.41      556.87      3.97 o
   4   1   3       27.08       26.38      1.19 o
   5   1   3        0.91        0.21      1.12 o
   6   1   3        0.48        0.00      1.39 o
   7   1   3       70.41       66.31      2.55 o
   8   1   3      486.76      503.13      8.12 o
   9   1   3       82.51       75.81      3.79 o
  10   1   3       16.43       13.40      3.90 o
 -10   2   3        5.15        3.89      3.21 o
  -9   2   3       21.05       18.11      3.33 o
  -8   2   3      646.72      681.48      8.55 o
  -7   2   3      529.29      508.75      6.44 o
  -6   2   3       59.32       48.26      2.71 o
  -5   2   3      356.55      355.26      5.51 o
  -4   2   3      142.74      160.31      3.02 o
  -3   2   3     3181.23     3520.90     12.70 o
  -2   2   3     1702.88     1715.49      9.05 o
  -1   2   3     1486.51     1503.19      5.34 o
   0   2   3      401.74      403.01      2.13 o
   1   2   3     2029.69     2001.27      7.04 o
   2   2   3     1798.55     1873.11      8.54 o
   3   2   3      863.30      849.50      4.46 o
   4   2   3       40.97       47.82      1.50 o
   5   2   3      194.28      208.71      3.33 o
   6   2   3      243.83      244.50      4.63 o
   7   2   3        1.08        1.69      1.95 o
   8   2   3        5.12       12.89      2.77 o
   9   2   3       14.08       13.14      2.69 o
  10   2   3        8.91        0.00      5.11 o
 -10   3   3       32.47       34.90      4.45 o
  -9   3   3        1.57        0.00      3.05 o
  -8   3   3       50.06       51.34      3.16 o
  -7   3   3      105.22      100.75      3.50 o
  -6   3   3        0.19        0.74      2.36 o
  -5   3   3      326.52      299.93      4.27 o
  -4   3   3     1382.10     1535.90      8.37 o
  -3   3   3     4979.41     5262.71     22.29 o
  -2   3   3        4.58       12.52      0.76 o
  -1   3   3      201.55      223.59      1.72 o
   0   3   3     1546.41     1543.22      4.25 o
   1   3   3      614.64      684.86      3.97 o
   2   3   3      556.13      569.26      3.16 o
   3   3   3      583.56      501.48      3.36 o
   4   3   3       50.92       43.15      1.31 o
   5   3   3      195.44      209.59      3.31 o
   6   3   3      214.18      221.87      4.29 o
   7   3   3       20.89       16.95      1.92 o
   8   3   3       33.91       37.21      2.99 o
   9   3   3       35.68       39.75      3.66 o
  10   3   3        3.62        9.28      3.33 o
 -10   4   3        5.90       15.76      5.80 o
  -9   4   3        0.47        0.00      3.70 o
  -8   4   3       34.34       30.93      3.05 o
  -7   4   3      115.45      105.61      6.76 o
  -6   4   3      131.02      133.50      3.58 o
  -5   4   3      143.07      136.34      3.86 o
  -4   4   3      185.02      200.96      3.01 o
  -3   4   3       20.15       24.22      1.42 o
  -2   4   3      414.86      491.85      3.55 o
  -1   4   3       35.38       42.79      0.96 o
   0   4   3     1597.70     1564.85      5.71 o
   1   4   3     2948.95     3023.77     12.30 o
   2   4   3     1782.95     1853.18      7.29 o
   3   4   3        5.58       10.48      1.44 o
   4   4   3      374.43      361.26      3.52 o
   5   4   3      520.37      520.93      5.51 o
   6   4   3       89.56       82.37      2.30 o
   7   4   3       52.71       40.83      2.59 o
   8   4   3       12.30       13.77      2.51 o
   9   4   3       11.23        9.94      2.75 o
  10   4   3       67.65       80.06      5.70 o
 -10   5   3       51.46       70.42      5.25 o
  -9   5   3      328.57      335.65      8.03 o
  -8   5   3       93.49      102.87      4.56 o
  -7   5   3      115.67      129.38      5.79 o
  -6   5   3        9.04        7.63      2.55 o
  -5   5   3     1316.14     1359.95      9.20 o
  -4   5   3      322.89      434.83      4.53 o
  -3   5   3     1963.66     2049.99      9.32 o
  -2   5   3      551.27      586.10      4.36 o
  -1   5   3      263.20      279.93      2.35 o
   0   5   3       36.51       46.69      0.95 o
   1   5   3     1039.67     1049.23      5.10 o
   2   5   3     1938.76     2086.12      8.44 o
   3   5   3     6830.86     6912.20     25.79 o
   4   5   3        5.61        7.23      1.53 o
   5   5   3       15.43       13.09      1.14 o
   6   5   3       29.61       30.64      1.69 o
   7   5   3      111.50      118.81      3.79 o
   8   5   3      193.46      194.39      6.27 o
   9   5   3       18.18       26.82      3.54 o
  10   5   3       74.53       80.01      5.84 o
 -10   6   3        2.64        4.50      3.98 o
  -9   6   3      122.53      124.05      5.69 o
  -8   6   3      143.59      156.52      5.86 o
  -7   6   3      301.49      278.42      6.52 o
  -6   6   3        3.47        5.78      2.13 o
  -5   6   3       26.07       24.52      2.31 o
  -4   6   3       99.01       77.46      2.29 o
  -3   6   3     1497.35     1632.51      8.52 o
  -2   6   3      947.28      998.13      5.96 o
  -1   6   3      540.43      474.94      3.59 o
   0   6   3      162.59      211.49      2.22 o
   1   6   3      219.23      253.85      2.36 o
   2   6   3        0.11        2.07      0.69 o
   3   6   3     1568.87     1553.20     10.55 o
   4   6   3     1455.25     1376.45     10.09 o
   5   6   3        0.23        0.33      1.06 o
   6   6   3       22.01       21.19      1.62 o
   7   6   3       33.71       36.78      2.58 o
   8   6   3       25.45       28.59      2.99 o
   9   6   3        8.33        6.77      2.80 o
  10   6   3       37.27       48.36      4.86 o
 -10   7   3       53.14       69.23      5.16 o
  -9   7   3        4.57       12.82      3.40 o
  -8   7   3        8.07       10.75      2.99 o
  -7   7   3      516.96      523.06      8.41 o
  -6   7   3      207.53      212.75      4.81 o
  -5   7   3        9.23        9.79      2.51 o
  -4   7   3      180.12      203.77      4.37 o
  -3   7   3      443.32      454.54      5.03 o
  -2   7   3      438.35      497.19      4.37 o
  -1   7   3     1044.25     1166.07      6.13 o
   0   7   3     4252.42     4461.40     17.45 o
   1   7   3       24.75       44.83      1.24 o
   2   7   3       59.03       40.12      1.15 o
   3   7   3     1588.29     1589.52      7.98 o
   4   7   3      956.47      831.48      6.61 o
   5   7   3      266.48      264.68      4.23 o
   6   7   3        0.04        0.00      1.02 o
   7   7   3        5.86        1.26      2.21 o
   8   7   3      164.82      168.59      5.50 o
   9   7   3       13.15        8.99      2.93 o
  10   7   3        0.21        0.54      3.92 o
 -10   8   3        3.93       10.99      3.77 o
  -9   8   3        2.59        5.50      3.43 o
  -8   8   3        3.04        1.05      2.82 o
  -7   8   3       18.08       13.74      2.60 o
  -6   8   3      196.93      192.17      5.08 o
  -5   8   3      262.21      259.18      5.55 o
  -4   8   3       13.89       10.98      1.80 o
  -3   8   3        8.25        6.70      1.23 o
  -2   8   3       54.31       50.26      1.78 o
  -1   8   3      517.61      466.27      4.16 o
   0   8   3       21.64       30.68      1.17 o
   1   8   3     1745.05     1835.56      7.51 o
   2   8   3      969.15     1024.22      5.46 o
   3   8   3      803.81      765.31      7.09 o
   4   8   3        0.47        5.23      1.43 o
   5   8   3      212.29      208.57      4.81 o
   6   8   3       57.64       46.82      2.63 o
   7   8   3        0.33        0.00      2.33 o
   8   8   3       23.37       25.99      3.20 o
   9   8   3        0.35        0.00      2.91 o
  -9   9   3       33.03       27.16      4.08 o
  -8   9   3       22.92       16.77      3.33 o
  -7   9   3      108.81       86.11      3.96 o
  -6   9   3      473.57      451.88      9.49 o
  -5   9   3      261.16      269.97      5.57 o
  -4   9   3      884.72      908.84      9.53 o
  -3   9   3      404.61      350.52      4.68 o
  -2   9   3        1.11        3.34      1.39 o
  -1   9   3     1218.22     1382.78      8.18 o
   0   9   3      268.04      239.01      2.86 o
   1   9   3      104.93      109.40      2.02 o
   2   9   3       43.22       43.96      1.37 o
   3   9   3        0.06        3.10      1.36 o
   4   9   3      499.38      505.11      6.49 o
   5   9   3       52.38       44.95      2.09 o
   6   9   3      288.50      318.18      6.49 o
   7   9   3       33.69       28.56      2.95 o
   8   9   3        0.43        1.97      2.65 o
   9   9   3       71.05       67.97      4.80 o
  -9  10   3        3.54        1.90      3.28 o
  -8  10   3       92.80      101.10      5.03 o
  -7  10   3       23.44       25.70      2.90 o
  -6  10   3        4.83        0.00      2.19 o
  -5  10   3       49.79       43.61      2.68 o
  -4  10   3       67.75       50.96      2.61 o
  -3  10   3      157.36      160.79      3.47 o
  -2  10   3     2490.14     2668.07     14.56 o
  -1  10   3      730.15      710.46      6.50 o
   0  10   3      163.21      155.45      2.38 o
   1  10   3      210.93      171.14      2.74 o
   2  10   3      266.45      267.41      3.21 o
   3  10   3       48.68       74.04      2.74 o
   4  10   3       23.74       15.66      1.72 o
   5  10   3       92.83       97.17      3.19 o
   6  10   3      236.98      236.64      6.10 o
   7  10   3        6.88        0.00      2.47 o
   8  10   3      128.95      134.49      5.48 o
   9  10   3       42.28       48.92      4.39 o
  -9  11   3       76.00       70.46      4.86 o
  -8  11   3       52.40       47.01      4.86 o
  -7  11   3       43.01       43.49      3.74 o
  -6  11   3      479.79      436.73      7.74 o
  -5  11   3     1066.59     1091.23     11.75 o
  -4  11   3        2.29        2.96      1.85 o
  -3  11   3      288.84      278.10      4.63 o
  -2  11   3      355.65      367.25      4.94 o
  -1  11   3      226.35      251.80      3.64 o
   0  11   3       25.74       32.65      1.88 o
   1  11   3        0.95        0.19      0.86 o
   2  11   3       32.37       29.60      1.63 o
   3  11   3      369.03      389.02      5.92 o
   4  11   3      325.02      288.80      5.63 o
   5  11   3      525.79      536.22      8.28 o
   6  11   3        5.37        4.65      2.44 o
   7  11   3       46.53       39.88      3.29 o
   8  11   3       33.61       38.40      3.79 o
   9  11   3      123.47      141.42      6.44 o
  -9  12   3        4.86        1.87      3.41 o
  -8  12   3       94.36      101.85      5.37 o
  -7  12   3        3.48        2.99      2.97 o
  -6  12   3      199.14      208.70      5.90 o
  -5  12   3        3.94        8.77      2.42 o
  -4  12   3       64.29       77.95      3.19 o
  -3  12   3      311.21      342.38      5.13 o
  -2  12   3        7.44        4.79      1.34 o
  -1  12   3      983.17      996.43      7.31 o
   0  12   3     1619.92     1561.87      8.47 o
   1  12   3      179.69      199.41      3.45 o
   2  12   3       21.91       23.41      1.60 o
   3  12   3      124.86      132.42      3.96 o
   4  12   3     1184.12     1223.38     11.58 o
   5  12   3       10.99       13.38      2.41 o
   6  12   3      264.94      256.13      6.69 o
   7  12   3        1.73        0.00      2.83 o
   8  12   3        0.70        0.00      2.96 o
   9  12   3        0.29        0.00      3.24 o
  -8  13   3        4.13        6.01      3.36 o
  -7  13   3      114.52      113.33      5.38 o
  -6  13   3      251.69      224.59      6.47 o
  -5  13   3      119.24      117.68      5.12 o
  -4  13   3      860.34      825.14      9.47 o
  -3  13   3        3.78        4.60      1.57 o
  -2  13   3       32.48       34.08      1.95 o
  -1  13   3       26.14       27.44      1.64 o
   0  13   3      450.69      458.03      4.67 o
   1  13   3      867.84      807.69      6.62 o
   2  13   3      173.97      186.33      3.38 o
   3  13   3       85.27       90.88      4.72 o
   4  13   3      285.90      289.86      6.06 o
   5  13   3       13.93       20.16      3.00 o
   6  13   3       11.14       20.40      3.09 o
   7  13   3       16.60       17.30      2.79 o
   8  13   3       38.99       42.35      5.24 o
  -8  14   3       37.40       49.68      5.04 o
  -7  14   3      488.55      497.02     10.72 o
  -6  14   3       46.53       36.20      3.63 o
  -5  14   3      207.39      199.27      6.01 o
  -4  14   3        7.16        8.01      2.49 o
  -3  14   3      177.94      167.51      4.05 o
  -2  14   3       99.26       93.83      2.94 o
  -1  14   3      850.02      818.81      6.86 o
   0  14   3      118.01      118.52      2.58 o
   1  14   3      441.91      436.28      5.55 o
   2  14   3     2501.44     2376.20     19.48 o
   3  14   3     1126.05     1115.03     11.47 o
   4  14   3        5.74        8.84      1.99 o
   5  14   3      781.47      812.73     12.26 o
   6  14   3       65.80       69.31      4.26 o
   7  14   3       15.01        9.96      2.81 o
   8  14   3        7.62        5.96      3.15 o
  -8  15   3      232.25      256.15      9.69 o
  -7  15   3        0.13        1.58      3.61 o
  -6  15   3      174.00      174.91      5.93 o
  -5  15   3      663.96      658.71     11.12 o
  -4  15   3      104.24       92.91      3.81 o
  -3  15   3       15.99       17.02      2.63 o
  -2  15   3       14.21       16.60      1.79 o
  -1  15   3       30.50       29.56      2.13 o
   0  15   3       80.95       83.38      3.36 o
   1  15   3        0.76        4.56      2.13 o
   2  15   3     1555.54     1506.62     15.04 o
   3  15   3       79.05       82.71      3.96 o
   4  15   3      147.31      155.14      5.23 o
   5  15   3       14.81       24.12      3.41 o
   6  15   3       49.67       55.05      3.94 o
   7  15   3        0.25        0.00      3.31 o
   8  15   3       19.72       18.72      3.50 o
  -7  16   3        0.49        0.00      3.77 o
  -6  16   3       51.33       60.71      4.33 o
  -5  16   3       22.83       21.92      3.37 o
  -4  16   3       29.80       32.72      3.20 o
  -3  16   3        6.65        4.54      2.96 o
  -2  16   3       58.85       54.63      3.15 o
  -1  16   3        5.67        6.64      2.76 o
   0  16   3      332.04      336.40      6.44 o
   1  16   3       88.41       94.17      4.27 o
   2  16   3       14.65       20.47      2.82 o
   3  16   3      130.15      123.59      4.51 o
   4  16   3       58.98       68.05      4.67 o
   5  16   3       55.99       61.34      4.42 o
   6  16   3      107.75      108.67      6.04 o
   7  16   3        5.91        9.73      3.61 o
  -7  17   3        0.07        0.00      4.14 o
  -6  17   3       46.60       50.91      4.59 o
  -5  17   3      339.45      359.48      8.92 o
  -4  17   3       92.29       72.08      4.06 o
  -3  17   3      132.28      114.93      4.73 o
  -2  17   3        0.38        0.00      2.39 o
  -1  17   3      291.34      286.35      6.30 o
   0  17   3       82.23       80.15      3.96 o
   1  17   3     1092.55     1072.82     11.98 o
   2  17   3      175.87      172.18      5.61 o
   3  17   3       62.21       67.40      4.03 o
   4  17   3        1.83        1.13      3.36 o
   5  17   3       53.18       53.63      5.15 o
   6  17   3        1.28        5.59      3.70 o
   7  17   3       48.89       50.01      5.34 o
  -6  18   3      100.48      123.30      6.50 o
  -5  18   3        0.43        8.18      3.56 o
  -4  18   3       11.52        7.19      2.60 o
  -3  18   3        7.08        7.01      2.72 o
  -2  18   3       99.35       94.36      4.08 o
  -1  18   3       79.50       87.85      3.99 o
   0  18   3      389.36      365.61      7.71 o
   1  18   3       12.21       25.80      3.06 o
   2  18   3      198.81      185.07      6.03 o
   3  18   3       49.17       43.68      4.24 o
   4  18   3       82.86       84.95      6.40 o
   5  18   3       25.38       27.72      4.35 o
   6  18   3       24.69       29.62      4.62 o
  -6  19   3       45.02       55.00      5.11 o
  -5  19   3       17.07       15.27      3.58 o
  -4  19   3       27.43       16.53      3.00 o
  -3  19   3       10.17       15.61      2.95 o
  -2  19   3       65.89       64.11      3.62 o
  -1  19   3        1.45        4.73      2.59 o
   0  19   3      133.47      136.99      5.18 o
   1  19   3       99.93      108.09      4.83 o
   2  19   3      121.61      135.98      5.65 o
   3  19   3        0.20        0.00      3.28 o
   4  19   3       16.51       20.97      6.28 o
   5  19   3        2.85        0.39      3.67 o
   6  19   3        4.58        7.23      4.11 o
  -5  20   3       14.68       14.07      3.76 o
  -4  20   3       59.10       57.12      4.66 o
  -3  20   3       97.03       96.12      4.99 o
  -2  20   3        4.90        0.65      2.48 o
  -1  20   3       72.55       71.12      4.09 o
   0  20   3        4.74        5.50      2.82 o
   1  20   3       34.91       41.04      4.00 o
   2  20   3       38.59       46.15      4.43 o
   3  20   3       54.69       50.56      4.97 o
   4  20   3       50.69       52.13      5.16 o
   5  20   3      106.51      111.35      7.43 o
  -4  21   3      203.70      215.67      7.82 o
  -3  21   3        8.45       14.61      3.35 o
  -2  21   3        0.77        1.42      2.70 o
  -1  21   3       42.45       37.17      3.40 o
   0  21   3       57.03       66.73      4.66 o
   1  21   3       80.56       86.02      5.30 o
   2  21   3      229.48      245.79      8.51 o
   3  21   3       11.12       12.75      3.78 o
   4  21   3       55.56       65.48      6.04 o
  -3  22   3       52.54       47.90      4.76 o
  -2  22   3        5.98        4.50      2.82 o
  -1  22   3       15.75       19.52      3.56 o
   0  22   3      102.43      112.78      5.75 o
   1  22   3       99.68      108.77      6.27 o
   2  22   3        1.05        5.79      3.89 o
   3  22   3       34.46       48.04      5.00 o
  -1  23   3        0.96        4.18      3.62 o
   0  23   3       26.80       30.04      4.51 o
   1  23   3      100.83      111.89      6.55 o
 -10   0   4       10.72       12.37      5.38 o
  -8   0   4      329.73      343.02     11.28 o
  -6   0   4      106.08       88.28      3.69 o
  -4   0   4     1920.71     1992.35     15.44 o
  -2   0   4    10858.75    11090.35     44.35 o
   0   0   4      388.40      409.31      3.68 o
   2   0   4     2305.24     2423.68     22.02 o
   4   0   4      200.64      161.33      3.76 o
   6   0   4      110.99      120.61      5.28 o
   8   0   4      321.47      357.67      9.82 o
  10   0   4        8.35        8.33      5.00 o
 -10   1   4       25.55       28.60      4.61 o
  -9   1   4       69.82       67.80      4.27 o
  -8   1   4       83.82       74.49      4.04 o
  -7   1   4       13.74        9.43      1.95 o
  -6   1   4      119.65      110.48      2.83 o
  -5   1   4     1601.93     1709.17      9.25 o
  -4   1   4      443.36      575.19      6.49 o
  -3   1   4        1.82        0.43      1.15 o
  -2   1   4        3.63        4.13      0.72 o
  -1   1   4      219.53      199.59      1.71 o
   0   1   4     1037.83     1068.78      5.11 o
   1   1   4     1293.44     1284.32      5.77 o
   2   1   4       53.31       70.78      1.43 o
   3   1   4      677.49      648.36      6.52 o
   4   1   4       28.42       36.33      1.56 o
   5   1   4       42.07       40.48      1.81 o
   6   1   4        0.74        1.54      1.42 o
   7   1   4        5.05        8.26      1.90 o
   8   1   4      169.81      175.12      5.31 o
   9   1   4        0.83        1.34      2.76 o
  10   1   4        1.38        0.00      4.04 o
 -10   2   4       23.44       24.47      4.23 o
  -9   2   4       11.10        7.56      2.96 o
  -8   2   4      219.13      204.87      6.24 o
  -7   2   4     1195.31     1159.78      9.57 o
  -6   2   4      257.98      229.64      4.06 o
  -5   2   4       41.04       39.29      1.90 o
  -4   2   4      416.36      452.09      5.24 o
  -3   2   4      503.23      495.44      3.90 o
  -2   2   4      181.98      150.95      1.65 o
  -1   2   4     1965.14     2133.31      7.05 o
   0   2   4     2270.28     2225.97      6.88 o
   1   2   4      234.27      237.26      2.10 o
   2   2   4       55.62       50.63      1.06 o
   3   2   4     1767.97     1764.04     10.58 o
   4   2   4     1195.69     1147.70      7.19 o
   5   2   4      505.33      485.20      5.21 o
   6   2   4       44.64       43.07      2.35 o
   7   2   4        2.65        1.29      1.76 o
   8   2   4       44.04       30.86      2.90 o
   9   2   4      103.69       98.04      5.11 o
  10   2   4       16.77       14.86      3.69 o
 -10   3   4      187.56      220.88      7.98 o
  -9   3   4        0.47        0.00      3.18 o
  -8   3   4        0.17        3.18      2.67 o
  -7   3   4       69.21       62.37      2.80 o
  -6   3   4      198.67      185.00      4.64 o
  -5   3   4       18.03        9.69      1.29 o
  -4   3   4      391.93      346.69      7.38 o
  -3   3   4      202.06      217.52      2.84 o
  -2   3   4       47.24       57.56      1.26 o
  -1   3   4        0.39        1.54      0.56 o
   0   3   4     1502.52     1538.99      5.53 o
   1   3   4      534.19      543.39      3.43 o
   2   3   4      416.75      377.44      3.18 o
   3   3   4        0.97        2.15      1.34 o
   4   3   4      377.02      344.22      3.52 o
   5   3   4        0.28        0.00      1.13 o
   6   3   4      520.39      517.49      6.43 o
   7   3   4      120.36      121.06      3.79 o
   8   3   4      252.74      250.36      6.67 o
   9   3   4        7.40        5.97      3.03 o
  10   3   4        8.20       10.31      3.48 o
 -10   4   4        4.84       11.93      3.66 o
  -9   4   4       58.56       69.59      4.52 o
  -8   4   4      146.50      156.15      5.60 o
  -7   4   4     1000.72     1013.52     10.99 o
  -6   4   4       42.14       43.07      2.71 o
  -5   4   4      127.49      129.92      3.95 o
  -4   4   4      170.20      156.87      3.10 o
  -3   4   4      897.85      927.93      6.60 o
  -2   4   4        8.04        7.62      0.85 o
  -1   4   4       64.10       59.88      1.17 o
   0   4   4      549.70      562.95      3.28 o
   1   4   4      154.82      173.53      2.21 o
   2   4   4     3114.81     3491.67     13.50 o
   3   4   4     5024.28     5065.70     13.46 o
   4   4   4       31.43       34.38      1.35 o
   5   4   4      261.33      227.40      3.70 o
   6   4   4       16.10       18.08      1.56 o
   7   4   4        0.41        2.06      1.74 o
   8   4   4        0.15        0.00      2.69 o
   9   4   4       29.78       34.12      4.15 o
  10   4   4        0.40        5.41      3.96 o
 -10   5   4       50.46       63.00      4.91 o
  -9   5   4       27.06       26.42      3.87 o
  -8   5   4        2.43        4.59      3.07 o
  -7   5   4      176.46      209.71      5.71 o
  -6   5   4      795.44      822.49     10.74 o
  -5   5   4     1234.20     1262.63      9.79 o
  -4   5   4      856.15      778.18      6.64 o
  -3   5   4       32.65       17.68      1.16 o
  -2   5   4       35.52       37.75      1.38 o
  -1   5   4        1.36        0.87      0.66 o
   0   5   4      616.72      591.40      4.92 o
   1   5   4     4361.50     4483.38     17.10 o
   2   5   4      561.08      488.19      4.18 o
   3   5   4      646.09      700.05      7.89 o
   4   5   4      682.69      679.73      5.43 o
   5   5   4       24.15       24.11      1.33 o
   6   5   4       38.69       40.71      2.17 o
   7   5   4       64.73       61.50      2.93 o
   8   5   4       70.79       70.29      4.18 o
   9   5   4       17.63       17.30      3.31 o
  10   5   4       12.05       17.93      4.18 o
 -10   6   4        0.00        8.91      3.65 o
  -9   6   4        2.38        3.17      3.17 o
  -8   6   4      153.77      147.39      6.31 o
  -7   6   4      818.93      763.08     10.22 o
  -6   6   4      971.01      981.03      9.90 o
  -5   6   4      119.06      139.20      4.31 o
  -4   6   4      702.92      746.75      7.10 o
  -3   6   4      153.65      153.21      2.76 o
  -2   6   4     2761.75     2765.31     12.13 o
  -1   6   4     1235.03     1334.98      6.59 o
   0   6   4     4398.65     4681.14     18.84 o
   1   6   4       44.78       52.75      1.52 o
   2   6   4     1543.11     1614.19      7.75 o
   3   6   4     2875.99     2678.94     11.15 o
   4   6   4     3133.10     3042.86     13.10 o
   5   6   4        0.46        3.92      1.41 o
   6   6   4      158.67      158.54      4.76 o
   7   6   4        5.43        4.46      2.51 o
   8   6   4        3.05       10.82      2.74 o
   9   6   4        0.10        0.00      3.30 o
  10   6   4       34.27       47.39      5.15 o
  -9   7   4       32.29       34.77      4.11 o
  -8   7   4       25.44       29.05      3.84 o
  -7   7   4      244.90      275.02      7.04 o
  -6   7   4      596.99      599.09      8.29 o
  -5   7   4     1502.92     1551.84     11.95 o
  -4   7   4      180.82      179.00      3.88 o
  -3   7   4      121.29      116.20      2.23 o
  -2   7   4       50.95       52.07      1.53 o
  -1   7   4        1.32        3.94      0.95 o
   0   7   4       14.89       21.72      1.06 o
   1   7   4      797.60      655.75      4.81 o
   2   7   4      237.13      220.32      3.08 o
   3   7   4      233.70      221.15      3.02 o
   4   7   4      248.25      263.97      3.65 o
   5   7   4      300.99      289.29      4.16 o
   6   7   4        1.77        0.00      1.81 o
   7   7   4      183.52      194.34      5.83 o
   8   7   4       80.70       77.84      4.43 o
   9   7   4        7.42        2.82      3.38 o
  -9   8   4       39.92       40.21      4.18 o
  -8   8   4       67.64       75.98      5.04 o
  -7   8   4       31.02       30.31      4.87 o
  -6   8   4      345.75      349.31      7.26 o
  -5   8   4      121.44      119.55      5.52 o
  -4   8   4      571.84      559.03      6.36 o
  -3   8   4      126.58      127.17      2.60 o
  -2   8   4      920.51      873.94      6.63 o
  -1   8   4     1773.52     1913.98      9.10 o
   0   8   4      331.70      380.05      3.66 o
   1   8   4      356.20      431.49      3.84 o
   2   8   4      731.95      716.95      6.48 o
   3   8   4      352.17      375.05      4.04 o
   4   8   4       10.09       11.72      1.44 o
   5   8   4      200.72      194.62      4.34 o
   6   8   4        9.48        5.12      2.42 o
   7   8   4        4.99        6.44      2.38 o
   8   8   4       23.44       23.24      3.44 o
   9   8   4        9.61        4.67      3.33 o
  -9   9   4       36.16       33.93      4.23 o
  -8   9   4       15.72       12.22      3.18 o
  -7   9   4        3.62        1.32      3.45 o
  -6   9   4        4.59        4.57      3.65 o
  -5   9   4      615.81      591.04      8.09 o
  -4   9   4      363.35      357.52      5.10 o
  -3   9   4      315.42      294.89      4.83 o
  -2   9   4       60.73       53.23      2.52 o
  -1   9   4      251.52      259.73      3.70 o
   0   9   4      163.61      169.04      2.71 o
   1   9   4        2.88        3.81      1.02 o
   2   9   4      338.54      321.83      3.59 o
   3   9   4      107.62       96.05      2.56 o
   4   9   4       28.07       24.98      2.06 o
   5   9   4      487.84      490.97      6.72 o
   6   9   4      189.78      193.45      5.75 o
   7   9   4        0.68        0.00      2.38 o
   8   9   4      147.83      147.58      6.30 o
   9   9   4       14.92       11.11      3.44 o
  -9  10   4       25.16       29.97      4.68 o
  -8  10   4        0.13        0.00      3.47 o
  -7  10   4        7.83        7.13      3.13 o
  -6  10   4       98.50      117.42      4.54 o
  -5  10   4      640.18      602.24      8.21 o
  -4  10   4      169.50      150.26      4.43 o
  -3  10   4      188.68      171.13      3.09 o
  -2  10   4      237.43      279.87      4.44 o
  -1  10   4      577.38      557.11      5.57 o
   0  10   4        3.99        4.58      1.08 o
   1  10   4        5.14        3.69      1.17 o
   2  10   4       86.67       92.01      2.14 o
   3  10   4       38.66       33.65      1.57 o
   4  10   4       29.29       23.49      1.85 o
   5  10   4      306.13      316.29      6.15 o
   6  10   4       68.67       61.90      3.72 o
   7  10   4       18.20       14.14      2.96 o
   8  10   4        1.51        0.00      3.03 o
   9  10   4        9.31        7.01      3.47 o
  -9  11   4        2.54        8.43      3.90 o
  -8  11   4        1.28        0.00      3.99 o
  -7  11   4      431.60      449.85      9.54 o
  -6  11   4       56.23       56.07      3.70 o
  -5  11   4       11.28        9.82      2.62 o
  -4  11   4      189.97      173.54      4.57 o
  -3  11   4       42.51       41.01      2.34 o
  -2  11   4       48.13       59.78      2.34 o
  -1  11   4      342.01      335.85      4.36 o
   0  11   4     1201.21     1235.29      7.71 o
   1  11   4       64.75       64.50      2.42 o
   2  11   4      143.99      141.09      3.23 o
   3  11   4       29.40       31.63      1.74 o
   4  11   4      145.66      127.92      3.83 o
   5  11   4       56.57       42.61      3.34 o
   6  11   4       10.75        7.53      2.63 o
   7  11   4        7.77        6.86      2.85 o
   8  11   4       16.83        7.15      3.09 o
   9  11   4       12.77       10.04      3.61 o
  -8  12   4       25.82       16.22      3.88 o
  -7  12   4       93.59      109.53      5.50 o
  -6  12   4        6.78        8.86      2.70 o
  -5  12   4      406.10      370.03      8.57 o
  -4  12   4      482.32      483.55      6.79 o
  -3  12   4        4.34        9.58      2.22 o
  -2  12   4        5.44        3.48      2.03 o
  -1  12   4       78.08       81.76      3.12 o
   0  12   4      230.42      239.38      3.82 o
   1  12   4       96.58       85.28      2.44 o
   2  12   4      848.29      801.10      8.17 o
   3  12   4       76.92       70.09      4.26 o
   4  12   4      701.56      675.39      9.76 o
   5  12   4       91.05       81.04      4.26 o
   6  12   4       21.85       16.45      3.00 o
   7  12   4       29.41       27.37      3.36 o
   8  12   4        6.57        4.88      3.00 o
  -8  13   4       17.26       14.30      5.15 o
  -7  13   4       14.62       16.77      4.19 o
  -6  13   4      186.25      193.86      6.30 o
  -5  13   4      221.72      222.11      6.76 o
  -4  13   4      533.63      557.61      8.18 o
  -3  13   4      372.56      365.09      5.15 o
  -2  13   4       26.05       21.46      2.38 o
  -1  13   4        4.87        7.83      2.02 o
   0  13   4        5.41       10.10      1.38 o
   1  13   4      758.13      722.42      8.09 o
   2  13   4      353.74      349.92      5.63 o
   3  13   4     2726.88     2716.17     22.91 o
   4  13   4      124.01      130.79      4.82 o
   5  13   4        4.21        1.34      2.41 o
   6  13   4      132.18      135.65      5.61 o
   7  13   4       79.70       81.81      4.98 o
   8  13   4       27.31       25.98      3.66 o
  -8  14   4       47.56       78.13      7.11 o
  -7  14   4        4.85       11.61      4.23 o
  -6  14   4        2.46        0.00      3.36 o
  -5  14   4        0.20        4.45      2.65 o
  -4  14   4        5.41       12.07      2.37 o
  -3  14   4      196.80      178.62      4.18 o
  -2  14   4      176.34      160.03      3.96 o
  -1  14   4      136.05      122.61      3.45 o
   0  14   4      320.04      320.10      5.33 o
   1  14   4      525.31      500.55      7.80 o
   2  14   4        3.28        4.64      2.52 o
   3  14   4      142.95      174.02      5.28 o
   4  14   4       21.83       12.76      2.30 o
   5  14   4       38.52       41.72      3.68 o
   6  14   4      158.37      149.64      6.02 o
   7  14   4        4.20        3.59      2.78 o
   8  14   4        1.43        1.17      3.30 o
  -7  15   4       40.23       46.74      5.06 o
  -6  15   4        0.89        0.00      3.60 o
  -5  15   4      193.64      205.54      6.55 o
  -4  15   4      172.65      159.11      4.75 o
  -3  15   4       37.53       36.30      2.44 o
  -2  15   4       50.07       39.47      2.46 o
  -1  15   4        5.36        7.29      2.45 o
   0  15   4        0.38        2.76      1.73 o
   1  15   4      190.24      165.76      4.88 o
   2  15   4      350.98      352.26      6.80 o
   3  15   4      410.23      422.41      8.24 o
   4  15   4        3.99        3.22      3.27 o
   5  15   4       58.75       56.98      4.11 o
   6  15   4        1.82        5.73      2.86 o
   7  15   4       46.26       52.56      4.72 o
  -7  16   4       71.10       82.15      5.65 o
  -6  16   4      139.83      151.25      6.57 o
  -5  16   4        9.31       12.65      3.81 o
  -4  16   4      154.91      144.40      5.54 o
  -3  16   4       22.74       14.23      2.29 o
  -2  16   4       21.89       18.38      2.29 o
  -1  16   4      342.22      332.86      6.47 o
   0  16   4      151.25      138.27      4.60 o
   1  16   4       75.87       73.23      3.73 o
   2  16   4      272.18      275.60      6.86 o
   3  16   4       55.54       50.80      4.02 o
   4  16   4        0.51        0.00      2.64 o
   5  16   4      129.83      115.81      5.84 o
   6  16   4       11.13       12.51      3.58 o
   7  16   4       17.17       16.94      3.77 o
  -6  17   4        7.25        5.17      3.64 o
  -5  17   4       60.72       61.28      5.03 o
  -4  17   4       86.08       97.46      5.06 o
  -3  17   4       19.50       16.17      2.44 o
  -2  17   4      308.46      294.74      6.20 o
  -1  17   4        2.43        0.25      2.51 o
   0  17   4       57.95       63.41      3.65 o
   1  17   4       13.01       15.17      2.60 o
   2  17   4        2.38        0.00      2.60 o
   3  17   4      200.70      186.47      6.94 o
   4  17   4       10.90        5.39      3.37 o
   5  17   4        6.94       11.06      3.81 o
   6  17   4       43.61       51.29      4.82 o
  -6  18   4        6.50        0.00      4.01 o
  -5  18   4        0.42        0.00      3.69 o
  -4  18   4       60.44       63.58      4.44 o
  -3  18   4       70.42       49.99      3.71 o
  -2  18   4        9.72        9.66      2.49 o
  -1  18   4        7.58        5.44      2.96 o
   0  18   4       55.12       57.17      3.62 o
   1  18   4       32.57       30.84      3.16 o
   2  18   4       79.82       67.23      4.23 o
   3  18   4       10.24       11.67      3.60 o
   4  18   4       23.36       15.88      3.83 o
   5  18   4       36.36       37.66      4.85 o
   6  18   4       34.86       40.82      5.11 o
  -5  19   4      128.46      134.23      6.65 o
  -4  19   4       16.88       21.15      3.52 o
  -3  19   4      230.64      222.00      6.78 o
  -2  19   4        1.05        2.21      2.36 o
  -1  19   4       56.43       60.57      3.46 o
   0  19   4       11.97        9.23      2.79 o
   1  19   4       96.68       90.93      4.78 o
   2  19   4       13.29        7.93      3.13 o
   3  19   4        3.02        4.64      3.16 o
   4  19   4        0.15        0.00      3.64 o
   5  19   4        0.54        0.00      4.37 o
  -4  20   4       95.31       96.91      5.51 o
  -3  20   4      275.23      259.11      7.37 o
  -2  20   4       14.84       16.83      2.72 o
  -1  20   4       86.73       91.31      4.44 o
   0  20   4        0.98        0.00      2.93 o
   1  20   4        0.01        2.63      3.01 o
   2  20   4        2.05        0.00      3.62 o
   3  20   4       13.48       16.96      3.66 o
   4  20   4        0.02        0.00      3.98 o
  -3  21   4       41.78       54.17      4.23 o
  -2  21   4       59.99       57.63      4.27 o
  -1  21   4       18.34       18.59      2.99 o
   0  21   4        0.95        0.00      2.95 o
   1  21   4      144.77      145.10      6.60 o
   2  21   4       87.75       73.68      5.20 o
   3  21   4        3.66        4.58      3.90 o
  -2  22   4      142.24      156.97      6.50 o
  -1  22   4        7.25        9.18      3.80 o
   0  22   4       10.90       12.03      3.56 o
   1  22   4        1.32        5.41      3.74 o
   2  22   4       61.23       68.86      6.18 o
  -9   0   5       23.79       19.20      4.55 o
  -7   0   5       60.46       55.74      4.38 o
  -5   0   5      464.55      456.86      8.29 o
  -3   0   5     1273.86     1591.05     12.72 o
  -1   0   5     1956.07     1783.80      9.23 o
   1   0   5       74.69       89.99      1.95 o
   3   0   5        3.23        3.55      1.10 o
   5   0   5      571.03      532.61      8.12 o
   7   0   5       75.62       78.93      4.93 o
   9   0   5       61.21       64.27      6.40 o
 -10   1   5       79.30       85.24      5.47 o
  -9   1   5        0.18        0.00      3.47 o
  -8   1   5        2.79        0.00      2.61 o
  -7   1   5      132.96      137.50      4.33 o
  -6   1   5      237.64      231.49      3.68 o
  -5   1   5        4.88        3.15      1.41 o
  -4   1   5      920.35      957.90      7.65 o
  -3   1   5     1343.19     1467.85      7.79 o
  -2   1   5      705.04      768.55      4.51 o
  -1   1   5      479.31      502.83      3.10 o
   0   1   5       28.11       32.38      0.92 o
   1   1   5      168.31      130.78      1.64 o
   2   1   5        9.14       13.66      1.27 o
   3   1   5       82.90       80.78      1.82 o
   4   1   5      257.82      197.73      4.83 o
   5   1   5        3.28        2.66      1.19 o
   6   1   5       99.68       87.68      3.16 o
   7   1   5       33.17       29.99      2.56 o
   8   1   5      120.29      133.76      5.48 o
   9   1   5        8.39        1.26      4.59 o
  10   1   5        1.89        2.21      4.02 o
 -10   2   5        0.22        1.74      3.70 o
  -9   2   5       38.01       36.51      3.89 o
  -8   2   5       14.58        1.72      2.82 o
  -7   2   5        1.50        0.00      2.42 o
  -6   2   5      350.10      334.43      4.41 o
  -5   2   5       63.95       65.20      1.95 o
  -4   2   5        7.89        5.43      1.19 o
  -3   2   5      558.29      539.60      5.87 o
  -2   2   5      111.73      125.13      2.05 o
  -1   2   5      291.48      297.36      2.38 o
   0   2   5      330.77      350.65      3.00 o
   1   2   5      159.80      145.75      2.08 o
   2   2   5      316.95      324.24      3.31 o
   3   2   5      180.81      153.69      2.57 o
   4   2   5       68.41       64.54      2.06 o
   5   2   5       48.76       58.15      2.29 o
   6   2   5       88.94       85.46      3.11 o
   7   2   5        6.77        0.58      2.00 o
   8   2   5       11.25       11.16      2.96 o
   9   2   5       44.46       35.83      4.11 o
  10   2   5        0.81        0.56      3.88 o
 -10   3   5        1.62        3.88      3.58 o
  -9   3   5        5.54        4.00      3.04 o
  -8   3   5        3.03        5.31      2.98 o
  -7   3   5      380.28      358.43      7.20 o
  -6   3   5      165.40      168.03      3.57 o
  -5   3   5      192.17      152.67      3.40 o
  -4   3   5       71.11       65.23      1.50 o
  -3   3   5      278.63      230.81      3.95 o
  -2   3   5     1291.71     1341.17      6.35 o
  -1   3   5        3.67        7.05      0.61 o
   0   3   5      599.88      605.12      4.11 o
   1   3   5     1094.41     1232.11      6.19 o
   2   3   5      188.92      163.34      2.22 o
   3   3   5      811.24      805.48      8.18 o
   4   3   5      272.05      277.34      3.62 o
   5   3   5       11.45       11.03      1.46 o
   6   3   5       19.29       18.01      2.13 o
   7   3   5       77.78       81.04      3.52 o
   8   3   5        5.42        6.02      3.05 o
   9   3   5       22.59       28.93      4.75 o
 -10   4   5        0.05        0.57      3.92 o
  -9   4   5        1.41        4.49      3.47 o
  -8   4   5      254.50      257.35      7.58 o
  -7   4   5        1.84        5.83      2.71 o
  -6   4   5        9.87        3.52      2.73 o
  -5   4   5      188.83      176.31      4.51 o
  -4   4   5      258.71      256.48      3.66 o
  -3   4   5      409.41      433.10      3.91 o
  -2   4   5      933.39      978.07      5.61 o
  -1   4   5      519.03      493.84      3.35 o
   0   4   5     4077.65     4237.52     19.10 o
   1   4   5     1302.53     1406.44      7.25 o
   2   4   5      677.94      672.62      4.64 o
   3   4   5        1.00       10.26      1.24 o
   4   4   5      713.50      697.60      5.49 o
   5   4   5       56.50       57.84      2.06 o
   6   4   5        7.40        8.81      1.80 o
   7   4   5       36.54       34.46      2.88 o
   8   4   5        0.07        1.87      2.96 o
   9   4   5       54.62       60.31      5.36 o
  -9   5   5        3.33        9.19      3.57 o
  -8   5   5       17.20       11.89      3.28 o
  -7   5   5       80.59       84.70      4.49 o
  -6   5   5      741.11      706.55     10.25 o
  -5   5   5       44.91       41.34      2.02 o
  -4   5   5       40.66       27.36      1.53 o
  -3   5   5       14.61       20.49      1.27 o
  -2   5   5      213.63      227.87      3.00 o
  -1   5   5      815.47      834.53      5.34 o
   0   5   5       14.76       31.85      1.26 o
   1   5   5      551.60      523.01      4.71 o
   2   5   5      914.81      936.36      6.65 o
   3   5   5     1797.66     1887.47      8.75 o
   4   5   5        1.64        2.15      1.00 o
   5   5   5      113.48      106.78      2.66 o
   6   5   5       67.57       60.94      2.82 o
   7   5   5        0.11        0.00      2.56 o
   8   5   5       58.35       60.29      4.96 o
   9   5   5        2.90        3.22      3.49 o
  -9   6   5      129.65      149.46      6.67 o
  -8   6   5      157.35      150.12      6.60 o
  -7   6   5      170.89      158.86      6.25 o
  -6   6   5       31.88       29.83      2.63 o
  -5   6   5       80.55       82.79      3.13 o
  -4   6   5       78.05       73.30      2.18 o
  -3   6   5       67.67       69.87      2.01 o
  -2   6   5       81.59       79.77      1.86 o
  -1   6   5      581.22      537.99      4.16 o
   0   6   5      180.35      192.57      2.53 o
   1   6   5      503.62      606.08      5.39 o
   2   6   5        3.35        8.76      1.33 o
   3   6   5      119.62      119.91      2.42 o
   4   6   5      148.54      158.61      2.82 o
   5   6   5       84.65       82.74      2.50 o
   6   6   5       20.91       22.94      2.36 o
   7   6   5       10.30       10.03      2.61 o
   8   6   5       29.44       31.27      3.99 o
   9   6   5       21.66       13.75      3.63 o
  -9   7   5        8.86        8.01      3.57 o
  -8   7   5       11.48       13.68      3.66 o
  -7   7   5       23.70       21.26      2.87 o
  -6   7   5        0.05        1.46      2.38 o
  -5   7   5       44.01       44.14      2.92 o
  -4   7   5       54.21       52.98      2.51 o
  -3   7   5      135.35      133.22      2.68 o
  -2   7   5       52.01       45.97      1.67 o
  -1   7   5      374.49      378.02      4.18 o
   0   7   5      546.04      630.80      4.87 o
   1   7   5      354.80      360.50      4.31 o
   2   7   5     1337.60     1318.06      7.87 o
   3   7   5       41.71       36.91      1.67 o
   4   7   5        7.48        8.55      1.29 o
   5   7   5       28.79       24.47      2.49 o
   6   7   5      221.95      225.41      6.07 o
   7   7   5        0.00        0.00      2.76 o
   8   7   5        9.94       10.78      3.21 o
   9   7   5       10.21        4.70      3.84 o
  -9   8   5        9.57        9.56      3.52 o
  -8   8   5       27.70       24.28      3.98 o
  -7   8   5       44.39       44.80      4.08 o
  -6   8   5        1.39        2.93      2.48 o
  -5   8   5     1041.85     1059.38     11.43 o
  -4   8   5        0.50        6.94      2.24 o
  -3   8   5     1522.43     1552.14      9.37 o
  -2   8   5      125.36      115.98      2.36 o
  -1   8   5      428.19      403.82      4.62 o
   0   8   5       34.31       35.38      1.54 o
   1   8   5       75.01       75.55      1.98 o
   2   8   5       37.69       45.60      1.74 o
   3   8   5       10.15        8.41      1.44 o
   4   8   5      128.31      133.67      3.11 o
   5   8   5      942.10      940.23     10.29 o
   6   8   5      140.64      162.59      5.52 o
   7   8   5       29.72       27.17      3.54 o
   8   8   5       15.79        8.76      3.14 o
   9   8   5        3.92        3.00      3.49 o
  -9   9   5        1.43        0.06      3.92 o
  -8   9   5       89.99       90.20      5.56 o
  -7   9   5       26.08       25.63      4.35 o
  -6   9   5       20.22       25.03      2.56 o
  -5   9   5        0.29       19.91      4.33 o
  -4   9   5     1127.85     1122.79     10.47 o
  -3   9   5       58.82       55.01      2.64 o
  -2   9   5      304.36      311.82      4.48 o
  -1   9   5      523.18      563.22      5.42 o
   0   9   5      258.39      240.98      3.44 o
   1   9   5      215.00      211.69      3.01 o
   2   9   5      135.01      126.20      2.74 o
   3   9   5      449.86      406.45      5.03 o
   4   9   5       29.24       31.81      1.80 o
   5   9   5        2.62       36.71      5.60 o
   6   9   5      409.92      399.41      8.32 o
   7   9   5      114.73      100.27      5.39 o
   8   9   5       21.85       24.93      3.70 o
   9   9   5        0.12        0.00      4.04 o
  -9  10   5       15.70       17.35      3.94 o
  -8  10   5      107.56      109.97      5.80 o
  -7  10   5       28.46       16.02      2.96 o
  -6  10   5      261.58      271.47      7.72 o
  -5  10   5     1464.68     1458.45     17.06 o
  -4  10   5       89.38       93.02      3.56 o
  -3  10   5      154.10      162.38      4.52 o
  -2  10   5      105.71       92.54      2.80 o
  -1  10   5      152.39      149.23      3.01 o
   0  10   5      178.13      183.69      3.18 o
   1  10   5      125.33      113.22      2.57 o
   2  10   5        0.99        3.83      1.01 o
   3  10   5      137.73      135.14      3.65 o
   4  10   5       25.87       23.18      2.13 o
   5  10   5      769.97      731.11     10.11 o
   6  10   5       28.65       33.80      3.23 o
   7  10   5        7.23       23.20      4.10 o
   8  10   5       24.63       24.75      3.97 o
  -8  11   5       16.95       11.69      3.77 o
  -7  11   5        6.04        6.06      2.97 o
  -6  11   5      302.75      343.64      8.39 o
  -5  11   5      459.51      491.63      8.68 o
  -4  11   5      268.90      270.13      5.02 o
  -3  11   5      547.15      572.59      7.05 o
  -2  11   5       19.55       16.18      1.85 o
  -1  11   5      209.88      210.61      3.72 o
   0  11   5        1.82        3.19      1.13 o
   1  11   5      347.65      326.06      4.16 o
   2  11   5        5.04        5.85      1.07 o
   3  11   5      755.66      749.91      9.65 o
   4  11   5      392.28      402.95      8.34 o
   5  11   5      464.84      478.55      9.29 o
   6  11   5        1.92        4.64      2.60 o
   7  11   5      585.74      581.61     11.78 o
   8  11   5        6.18        6.61      3.31 o
  -8  12   5       50.18       52.50      4.77 o
  -7  12   5        1.34        0.00      3.19 o
  -6  12   5      301.96      324.45      8.35 o
  -5  12   5      175.79      178.28      5.51 o
  -4  12   5      496.30      490.85      6.99 o
  -3  12   5      446.07      449.37      6.39 o
  -2  12   5      218.65      201.06      4.30 o
  -1  12   5       77.55       69.98      2.70 o
   0  12   5      162.70      202.11      3.87 o
   1  12   5        2.25        0.52      1.74 o
   2  12   5      143.55      128.48      3.59 o
   3  12   5        3.85        7.53      2.66 o
   4  12   5      455.52      467.54      8.03 o
   5  12   5        5.68        4.97      2.66 o
   6  12   5       14.73       21.69      3.20 o
   7  12   5       21.00       32.15      4.30 o
   8  12   5       38.81       41.09      4.23 o
  -8  13   5       21.01       21.36      4.27 o
  -7  13   5       60.61       82.22      5.50 o
  -6  13   5      409.48      410.34      8.86 o
  -5  13   5        1.28        2.37      2.74 o
  -4  13   5      116.78      108.86      4.31 o
  -3  13   5       21.60       19.09      2.62 o
  -2  13   5       16.99       12.56      2.40 o
  -1  13   5       31.08       24.92      2.28 o
   0  13   5      426.92      442.96      6.61 o
   1  13   5      216.52      194.12      4.61 o
   2  13   5        0.07        2.75      2.54 o
   3  13   5      153.90      147.47      4.98 o
   4  13   5      241.91      235.83      6.44 o
   5  13   5        0.29        0.00      2.53 o
   6  13   5        8.98       12.87      3.01 o
   7  13   5        0.00        8.20      3.23 o
   8  13   5       22.81       31.95      4.38 o
  -7  14   5      395.83      413.17     11.14 o
  -6  14   5      121.81      114.51      5.21 o
  -5  14   5       26.66       20.69      3.79 o
  -4  14   5        6.66        7.46      2.36 o
  -3  14   5      447.58      468.43      7.04 o
  -2  14   5       13.81       11.56      2.10 o
  -1  14   5      100.22      102.10      3.27 o
   0  14   5      235.79      234.50      4.72 o
   1  14   5       61.29       68.48      3.39 o
   2  14   5      194.32      189.36      5.57 o
   3  14   5      440.44      435.78      8.66 o
   4  14   5       22.00       20.17      2.92 o
   5  14   5       24.34       28.96      3.31 o
   6  14   5        0.23        2.87      2.76 o
   7  14   5        5.48        2.87      3.26 o
  -7  15   5       45.10       66.22      5.24 o
  -6  15   5       78.88       89.98      5.08 o
  -5  15   5       14.93       15.04      2.96 o
  -4  15   5       86.59       97.26      4.43 o
  -3  15   5       36.57       38.77      2.91 o
  -2  15   5       20.51       21.88      2.08 o
  -1  15   5        0.00        0.00      2.03 o
   0  15   5      166.84      159.98      4.07 o
   1  15   5      675.53      696.63      8.67 o
   2  15   5      481.00      494.24      9.12 o
   3  15   5      166.84      153.85      5.91 o
   4  15   5        0.85        0.00      2.35 o
   5  15   5       76.69       79.83      4.71 o
   6  15   5      137.90      154.34      6.30 o
   7  15   5        5.22       12.93      3.90 o
  -6  16   5        1.42        3.44      3.91 o
  -5  16   5       42.29       39.24      4.29 o
  -4  16   5      590.87      584.92     11.02 o
  -3  16   5        0.19        0.00      2.50 o
  -2  16   5        1.72        1.02      2.07 o
  -1  16   5      193.77      173.05      4.89 o
   0  16   5        0.30        0.90      2.31 o
   1  16   5       10.67       15.40      3.31 o
   2  16   5      294.52      286.81      8.04 o
   3  16   5       73.61       74.63      4.66 o
   4  16   5       71.63       76.81      4.74 o
   5  16   5       29.35       28.08      4.07 o
   6  16   5        0.44        3.96      3.65 o
  -6  17   5       16.99       17.34      3.94 o
  -5  17   5      139.06      155.34      6.71 o
  -4  17   5       25.41       23.97      3.55 o
  -3  17   5       27.82       26.39      3.30 o
  -2  17   5       15.92       15.09      2.56 o
  -1  17   5       55.35       53.45      3.27 o
   0  17   5      119.03      102.69      4.28 o
   1  17   5      187.35      183.08      5.77 o
   2  17   5        5.03        8.35      3.04 o
   3  17   5       10.73       12.30      3.08 o
   4  17   5        3.88        0.00      3.86 o
   5  17   5        0.18        5.50      3.44 o
   6  17   5        4.90        6.12      4.07 o
  -5  18   5       61.24       68.22      5.15 o
  -4  18   5       22.70       27.84      3.80 o
  -3  18   5       13.65       12.90      3.05 o
  -2  18   5      418.05      387.99      8.09 o
  -1  18   5       96.50       86.41      3.83 o
   0  18   5        4.77        0.00      2.79 o
   1  18   5       10.24       15.85      3.15 o
   2  18   5       45.41       48.40      4.02 o
   3  18   5       88.84       89.61      5.54 o
   4  18   5       91.69       90.54      6.63 o
   5  18   5        5.99        7.06      4.00 o
  -5  19   5       84.89      102.35      6.20 o
  -4  19   5        4.33        9.09      3.13 o
  -3  19   5       69.63       65.73      4.08 o
  -2  19   5       38.45       43.92      4.10 o
  -1  19   5       13.52       14.08      3.50 o
   0  19   5        1.67        0.00      2.98 o
   1  19   5       22.54       27.40      3.68 o
   2  19   5        5.65       10.11      3.56 o
   3  19   5       10.59       13.59      3.94 o
   4  19   5        6.82        8.19      4.03 o
  -4  20   5        7.96        7.28      3.46 o
  -3  20   5       37.74       36.88      3.99 o
  -2  20   5        9.96        2.86      3.19 o
  -1  20   5      174.15      178.13      6.85 o
   0  20   5        1.36        0.00      3.03 o
   1  20   5        0.12        5.16      3.09 o
   2  20   5       22.28       25.86      3.95 o
   3  20   5       16.12       19.71      4.67 o
   4  20   5        1.32        0.20      3.95 o
  -2  21   5        1.43        0.27      3.59 o
  -1  21   5       31.72       32.51      4.48 o
   0  21   5       19.83       11.54      3.66 o
   1  21   5       26.23       22.46      3.82 o
   2  21   5      173.03      199.71      8.97 o
  -8   0   6      137.25      172.78      8.48 o
  -6   0   6       87.01       83.28      5.04 o
  -4   0   6      447.64      461.86      7.40 o
  -2   0   6      722.40      751.71      6.87 o
   0   0   6      516.40      521.26      5.17 o
   2   0   6       20.12       13.48      1.58 o
   4   0   6       47.94       54.01      2.54 o
   6   0   6       47.84       48.84      4.43 o
   8   0   6       11.18        3.10      3.79 o
  -9   1   6        1.31        0.00      3.33 o
  -8   1   6        0.02        0.00      2.74 o
  -7   1   6       76.77       80.70      3.45 o
  -6   1   6      609.51      540.53      7.62 o
  -5   1   6      947.01      923.16      8.78 o
  -4   1   6      228.87      222.12      3.77 o
  -3   1   6      158.98      161.71      2.78 o
  -2   1   6        0.00        0.13      0.76 o
  -1   1   6      722.66      739.68      4.38 o
   0   1   6      387.35      362.40      3.16 o
   1   1   6      709.19      702.21      5.87 o
   2   1   6      296.94      246.81      3.11 o
   3   1   6      136.74      129.79      2.43 o
   4   1   6       54.81       53.45      1.79 o
   5   1   6       79.58       87.83      3.70 o
   6   1   6      198.22      206.17      5.42 o
   7   1   6       88.35       79.86      3.68 o
   8   1   6        1.26        0.00      2.86 o
   9   1   6        1.87        0.00      4.69 o
  -9   2   6       12.39        4.35      3.46 o
  -8   2   6       92.18       91.49      4.84 o
  -7   2   6       97.91       72.32      3.49 o
  -6   2   6       38.52       18.08      2.56 o
  -5   2   6       15.82       21.85      2.52 o
  -4   2   6        4.22        8.69      1.09 o
  -3   2   6      822.21      833.91      6.83 o
  -2   2   6       38.34       25.26      1.23 o
  -1   2   6      216.54      229.38      2.55 o
   0   2   6       24.80       23.49      1.06 o
   1   2   6      468.19      531.26      4.26 o
   2   2   6      296.52      300.23      3.39 o
   3   2   6      642.91      642.94      5.21 o
   4   2   6        2.70        2.60      0.99 o
   5   2   6      903.41      905.73      9.53 o
   6   2   6       41.50       37.17      2.91 o
   7   2   6       40.55       31.93      2.65 o
   8   2   6        0.97        0.00      3.05 o
   9   2   6       33.18       30.96      3.97 o
  -9   3   6        9.15        1.63      3.33 o
  -8   3   6        5.55        2.66      3.11 o
  -7   3   6       20.85        4.42      2.48 o
  -6   3   6      826.68      798.90      9.97 o
  -5   3   6        5.20        8.44      2.05 o
  -4   3   6       48.92       45.01      1.89 o
  -3   3   6       83.42       80.23      2.31 o
  -2   3   6      401.82      390.21      4.09 o
  -1   3   6      145.87      152.38      2.14 o
   0   3   6     1030.28      969.59      5.77 o
   1   3   6      773.36      810.59      5.74 o
   2   3   6      608.87      594.38      9.40 o
   3   3   6      203.46      226.91      3.59 o
   4   3   6       30.10       22.97      1.17 o
   5   3   6      124.69      127.27      3.19 o
   6   3   6      166.45      175.54      5.10 o
   7   3   6        0.37        0.00      2.25 o
   8   3   6       23.90       18.20      3.41 o
   9   3   6        7.02        5.33      3.24 o
  -9   4   6      104.49      100.27      5.67 o
  -8   4   6       61.83       61.56      4.35 o
  -7   4   6       60.60       56.18      3.70 o
  -6   4   6        1.17        0.00      2.87 o
  -5   4   6      494.92      496.16      7.31 o
  -4   4   6      263.96      253.86      4.09 o
  -3   4   6      856.01      825.73      6.47 o
  -2   4   6        3.80        1.32      0.96 o
  -1   4   6       25.47       32.57      1.07 o
   0   4   6        4.42        4.08      0.89 o
   1   4   6      280.62      328.11      3.95 o
   2   4   6       30.17       29.08      1.17 o
   3   4   6      199.86      177.51      2.65 o
   4   4   6       10.10       11.70      1.22 o
   5   4   6      142.07      138.12      3.46 o
   6   4   6       25.81       20.02      2.44 o
   7   4   6        2.70        0.00      2.54 o
   8   4   6       19.79       16.25      3.46 o
   9   4   6       26.37       29.37      4.58 o
  -9   5   6       62.05       66.70      4.99 o
  -8   5   6       33.15       28.30      3.56 o
  -7   5   6       59.59       58.46      3.77 o
  -6   5   6        1.80        1.07      2.43 o
  -5   5   6      844.19      858.18      9.36 o
  -4   5   6      129.62      131.21      2.54 o
  -3   5   6       49.33       47.05      1.64 o
  -2   5   6      179.35      206.84      2.94 o
  -1   5   6       34.84       30.20      1.20 o
   0   5   6       20.86       13.51      1.05 o
   1   5   6     2769.04     2883.17     14.84 o
   2   5   6      133.85      156.23      3.56 o
   3   5   6      131.67      139.29      2.50 o
   4   5   6        0.81        0.24      0.98 o
   5   5   6       96.13      118.35      3.65 o
   6   5   6       26.35       18.57      2.77 o
   7   5   6       18.18       21.30      3.01 o
   8   5   6        3.03        4.35      3.40 o
   9   5   6        3.51        5.56      3.59 o
  -9   6   6        0.03        0.00      3.56 o
  -8   6   6       56.12       59.87      4.96 o
  -7   6   6      125.24      125.21      4.97 o
  -6   6   6       52.28       63.43      3.80 o
  -5   6   6       13.20        8.51      2.89 o
  -4   6   6      149.97      131.35      2.91 o
  -3   6   6      254.34      254.03      3.37 o
  -2   6   6      449.75      449.34      4.39 o
  -1   6   6      220.53      217.93      4.85 o
   0   6   6       31.96       34.23      1.51 o
   1   6   6       12.37       20.08      1.51 o
   2   6   6      369.26      344.33      4.55 o
   3   6   6      456.17      438.56      4.61 o
   4   6   6        0.52        0.94      1.26 o
   5   6   6       32.20       31.96      2.58 o
   6   6   6        0.01        3.10      2.63 o
   7   6   6        8.85       10.22      3.24 o
   8   6   6      101.82      125.04      6.75 o
   9   6   6        0.58        0.00      3.93 o
  -9   7   6        3.58        1.74      3.44 o
  -8   7   6       13.17        5.24      3.54 o
  -7   7   6       62.43       65.64      4.01 o
  -6   7   6      517.88      490.76      8.37 o
  -5   7   6      300.47      301.62      5.64 o
  -4   7   6      445.51      451.25      6.03 o
  -3   7   6      405.49      384.41      4.09 o
  -2   7   6      288.94      294.21      3.89 o
  -1   7   6      232.44      227.54      3.94 o
   0   7   6       12.34        7.91      1.05 o
   1   7   6       24.33       22.87      1.46 o
   2   7   6        2.37        1.66      0.82 o
   3   7   6      364.16      394.52      5.06 o
   4   7   6      414.93      389.52      8.48 o
   5   7   6      513.01      495.74      7.65 o
   6   7   6        9.01       10.96      4.62 o
   7   7   6      119.74      111.35      5.14 o
   8   7   6        4.17        9.44      3.37 o
   9   7   6       26.05       20.61      4.51 o
  -9   8   6        1.72        0.00      3.76 o
  -8   8   6       75.37       71.10      5.09 o
  -7   8   6       49.89       50.45      3.88 o
  -6   8   6        4.86        2.55      2.75 o
  -5   8   6      681.13      658.09      8.38 o
  -4   8   6        0.13       12.09      2.34 o
  -3   8   6       87.15       87.37      2.33 o
  -2   8   6       99.28       84.17      2.43 o
  -1   8   6        4.32        5.17      1.30 o
   0   8   6        0.00        2.37      1.10 o
   1   8   6       61.61       67.61      2.26 o
   2   8   6        0.34        0.00      1.00 o
   3   8   6      248.08      253.17      4.31 o
   4   8   6      131.22      131.29      4.29 o
   5   8   6        0.24        9.87      2.44 o
   6   8   6        8.09       21.59      4.70 o
   7   8   6        0.18        0.69      2.98 o
   8   8   6        4.11        3.62      3.48 o
  -8   9   6        0.11        0.63      3.65 o
  -7   9   6        6.74       10.99      3.36 o
  -6   9   6        9.83       10.02      2.75 o
  -5   9   6       30.54       34.60      3.36 o
  -4   9   6     2588.29     2557.93     18.11 o
  -3   9   6      545.16      542.52      6.47 o
  -2   9   6      251.72      244.28      4.34 o
  -1   9   6       32.30       40.41      1.80 o
   0   9   6      618.52      578.06      5.53 o
   1   9   6      256.50      232.11      4.99 o
   2   9   6      195.76      186.51      3.66 o
   3   9   6      123.58      112.68      3.15 o
   4   9   6      208.99      204.94      5.24 o
   5   9   6        4.73       17.81      3.56 o
   6   9   6      714.52      728.13     11.62 o
   7   9   6       16.97       13.72      3.14 o
   8   9   6       46.35       53.74      5.08 o
  -8  10   6        2.69        4.99      3.30 o
  -7  10   6      257.05      275.14      8.05 o
  -6  10   6      262.35      280.25      7.06 o
  -5  10   6      619.88      608.95      9.90 o
  -4  10   6      312.59      330.23      8.28 o
  -3  10   6      705.57      733.81      8.33 o
  -2  10   6      163.94      173.19      3.90 o
  -1  10   6      248.57      234.45      4.14 o
   0  10   6        1.97        3.12      1.08 o
   1  10   6        1.06        2.93      1.27 o
   2  10   6        9.22        4.67      1.54 o
   3  10   6      338.43      346.19      6.21 o
   4  10   6      407.14      409.94      7.40 o
   5  10   6      789.16      801.92     11.39 o
   6  10   6       28.76       41.33      4.20 o
   7  10   6        6.61        7.37      3.27 o
   8  10   6       10.33        9.30      3.34 o
  -8  11   6        9.95        9.84      3.38 o
  -7  11   6        3.01        0.00      3.06 o
  -6  11   6       45.99       65.44      4.07 o
  -5  11   6        1.27        6.39      2.37 o
  -4  11   6       92.60       89.82      3.79 o
  -3  11   6       13.39       12.58      2.67 o
  -2  11   6      205.12      203.51      4.76 o
  -1  11   6        1.21        0.00      1.52 o
   0  11   6      301.51      285.01      4.79 o
   1  11   6        9.51       10.67      2.49 o
   2  11   6       37.63       40.66      2.55 o
   3  11   6      149.16      136.05      4.47 o
   4  11   6       26.36       33.57      3.23 o
   5  11   6       86.80      108.54      5.08 o
   6  11   6      100.60       80.48      5.04 o
   7  11   6       27.40       25.76      3.90 o
   8  11   6        1.40        0.94      3.31 o
  -8  12   6       57.08       60.01      5.04 o
  -7  12   6       36.03       42.46      3.74 o
  -6  12   6       74.76       78.04      4.37 o
  -5  12   6      104.45      103.93      4.09 o
  -4  12   6       73.45       70.09      3.50 o
  -3  12   6       30.92       32.17      2.62 o
  -2  12   6      697.69      700.34      7.89 o
  -1  12   6        7.32        3.78      2.33 o
   0  12   6       15.92       13.24      1.88 o
   1  12   6       45.54       56.97      2.93 o
   2  12   6        0.04        0.00      2.39 o
   3  12   6       58.15       56.53      3.24 o
   4  12   6      663.35      654.97      9.69 o
   5  12   6       74.85       76.67      4.40 o
   6  12   6       68.96       59.06      4.49 o
   7  12   6        4.33        9.33      3.45 o
  -7  13   6        0.33        9.56      3.13 o
  -6  13   6        0.88        6.75      2.81 o
  -5  13   6        4.00        4.13      2.34 o
  -4  13   6       12.14        6.14      2.31 o
  -3  13   6       33.57       27.30      2.62 o
  -2  13   6      530.57      517.14      7.55 o
  -1  13   6        5.60        2.46      1.84 o
   0  13   6       13.35       13.25      2.07 o
   1  13   6      698.65      675.21      8.77 o
   2  13   6       86.01       81.95      3.89 o
   3  13   6      145.04      135.19      5.17 o
   4  13   6       31.60       26.68      2.92 o
   5  13   6        2.62        1.26      2.60 o
   6  13   6        0.86        0.00      2.98 o
   7  13   6       62.28       62.08      5.21 o
  -7  14   6       36.96       37.66      4.37 o
  -6  14   6        6.07        5.94      2.85 o
  -5  14   6        9.48       11.63      2.67 o
  -4  14   6      131.98      128.56      4.60 o
  -3  14   6        6.22       11.01      2.27 o
  -2  14   6       35.06       40.87      2.60 o
  -1  14   6      258.91      238.01      4.76 o
   0  14   6      120.40      103.73      3.41 o
   1  14   6        2.06        7.37      2.09 o
   2  14   6      309.00      315.07      7.28 o
   3  14   6       46.66       40.34      3.45 o
   4  14   6       40.69       36.69      3.17 o
   5  14   6       50.54       51.16      4.11 o
   6  14   6        4.61        0.52      3.00 o
   7  14   6       48.34       46.06      4.90 o
  -6  15   6       34.56       35.33      3.74 o
  -5  15   6       74.28       83.52      4.28 o
  -4  15   6        0.03        1.72      2.51 o
  -3  15   6        1.18        4.53      2.17 o
  -2  15   6      187.62      160.30      4.56 o
  -1  15   6       20.56       20.46      2.41 o
   0  15   6      101.45       94.57      3.94 o
   1  15   6        2.67        2.40      2.37 o
   2  15   6       22.24       15.08      3.30 o
   3  15   6       54.34       49.21      3.79 o
   4  15   6       22.48       16.84      2.79 o
   5  15   6        0.90        0.43      2.76 o
   6  15   6        0.18        0.00      3.38 o
  -6  16   6        7.68        7.65      3.60 o
  -5  16   6        5.09       12.08      3.14 o
  -4  16   6        9.60       10.18      2.81 o
  -3  16   6      155.15      172.56      5.89 o
  -2  16   6       80.17       89.28      4.44 o
  -1  16   6      361.75      343.74      8.00 o
   0  16   6       26.42       20.68      2.74 o
   1  16   6        0.60        0.85      2.27 o
   2  16   6        1.81        5.29      3.16 o
   3  16   6       46.30       51.68      4.42 o
   4  16   6       18.90        8.21      3.30 o
   5  16   6       61.16       66.38      5.82 o
   6  16   6        1.17        2.72      3.91 o
  -5  17   6       83.01       84.84      5.61 o
  -4  17   6       78.31       91.16      5.20 o
  -3  17   6        9.67       13.07      3.32 o
  -2  17   6      181.74      165.23      6.00 o
  -1  17   6      112.53       97.81      4.97 o
   0  17   6       32.26       31.28      3.14 o
   1  17   6        0.08        0.00      2.78 o
   2  17   6      170.03      166.44      7.26 o
   3  17   6        7.74        2.58      3.32 o
   4  17   6        0.11        0.00      3.63 o
   5  17   6        6.52       10.59      4.07 o
  -5  18   6        5.37       15.79      4.26 o
  -4  18   6       20.83       20.66      3.80 o
  -3  18   6       17.57       30.48      3.69 o
  -2  18   6       26.92       30.81      3.93 o
  -1  18   6      161.85      166.68      6.44 o
   0  18   6        1.08        0.00      3.01 o
   1  18   6        5.62        3.94      3.05 o
   2  18   6        2.26        6.72      3.15 o
   3  18   6        0.99        2.60      3.43 o
   4  18   6        4.75        4.39      3.80 o
  -4  19   6       15.15       15.33      4.39 o
  -3  19   6       99.03       97.82      5.64 o
  -2  19   6        7.37       15.14      4.05 o
  -1  19   6       21.97       24.17      3.70 o
   0  19   6       24.76       22.95      3.99 o
   1  19   6       26.89       22.37      3.49 o
   2  19   6        3.56        7.07      3.10 o
   3  19   6       56.51       58.69      5.46 o
   4  19   6        5.31       10.27      3.82 o
  -3  20   6        1.42        1.93      3.64 o
  -2  20   6      138.08      150.87      7.04 o
  -1  20   6        0.32        5.28      3.60 o
   0  20   6       29.27       32.25      4.12 o
   1  20   6        0.62        0.00      3.33 o
   2  20   6       54.34       64.82      5.25 o
   0  21   6       10.38       13.28      3.69 o
  -9   0   7      160.19      173.59      9.63 o
  -7   0   7      179.25      163.71      7.14 o
  -5   0   7      266.40      236.15      5.97 o
  -3   0   7      562.19      560.16      7.45 o
  -1   0   7      801.22      748.36      6.96 o
   1   0   7       19.92       21.75      1.35 o
   3   0   7      843.26      850.58     11.45 o
   5   0   7       63.51       57.42      3.55 o
   7   0   7       61.77       59.53      5.07 o
   9   0   7       12.10        9.28      4.77 o
  -9   1   7        9.13       11.71      3.61 o
  -8   1   7        2.78        0.21      2.86 o
  -7   1   7       39.37       23.79      2.78 o
  -6   1   7       57.43       48.77      2.61 o
  -5   1   7      230.53      216.69      4.25 o
  -4   1   7        1.83        3.80      1.37 o
  -3   1   7      223.01      218.90      3.40 o
  -2   1   7        3.59        5.09      0.96 o
  -1   1   7       32.59       31.59      1.21 o
   0   1   7      320.13      301.07      2.95 o
   1   1   7       98.41       99.50      1.85 o
   2   1   7      520.88      513.04      4.75 o
   3   1   7      658.15      660.81      6.02 o
   4   1   7       82.29       86.26      2.43 o
   5   1   7       82.43       90.77      3.07 o
   6   1   7      120.13      132.72      4.49 o
   7   1   7       31.74       29.45      2.86 o
   8   1   7       10.56        6.24      3.59 o
   9   1   7        1.26        1.11      4.16 o
  -9   2   7        2.53        2.10      3.37 o
  -8   2   7       22.09       27.66      3.45 o
  -7   2   7        0.79        2.03      2.48 o
  -6   2   7       94.36       97.56      3.35 o
  -5   2   7       35.03       46.22      2.43 o
  -4   2   7      323.08      300.11      4.80 o
  -3   2   7       61.99       56.80      2.04 o
  -2   2   7     1561.78     1622.42     11.43 o
  -1   2   7       72.14       72.31      1.76 o
   0   2   7        2.31        1.37      0.91 o
   1   2   7       21.07       19.07      1.22 o
   2   2   7        0.82        2.48      0.80 o
   3   2   7        2.00        1.33      1.13 o
   4   2   7      501.94      446.74      5.03 o
   5   2   7      157.21      146.44      4.15 o
   6   2   7       14.13       15.46      2.69 o
   7   2   7        2.08        0.00      2.67 o
   8   2   7       36.39       26.32      4.11 o
   9   2   7        4.64        0.00      4.47 o
  -9   3   7        0.11        0.00      3.45 o
  -8   3   7       49.74       45.81      4.03 o
  -7   3   7      104.73      122.08      4.61 o
  -6   3   7        2.75        3.04      2.01 o
  -5   3   7      443.65      419.19      6.39 o
  -4   3   7        0.77        0.35      1.87 o
  -3   3   7      471.45      474.00      5.50 o
  -2   3   7      145.07      156.75      3.02 o
  -1   3   7       34.69       33.42      1.32 o
   0   3   7       58.18       43.41      1.64 o
   1   3   7      644.63      614.67      5.24 o
   2   3   7      320.33      333.58      4.77 o
   3   3   7       18.34       15.38      1.34 o
   4   3   7        0.92        1.42      1.12 o
   5   3   7        0.03        2.24      2.16 o
   6   3   7        9.34        7.26      2.41 o
   7   3   7       15.67       13.29      3.00 o
   8   3   7        3.18        3.08      3.15 o
   9   3   7       12.22       15.40      4.07 o
  -9   4   7        0.91        0.00      3.46 o
  -8   4   7       83.34       90.45      5.11 o
  -7   4   7        2.91        0.00      2.61 o
  -6   4   7       18.17       12.63      2.22 o
  -5   4   7      115.33      102.96      3.55 o
  -4   4   7      180.21      157.11      4.14 o
  -3   4   7        1.44        0.09      1.09 o
  -2   4   7      213.53      201.08      3.25 o
  -1   4   7      404.48      433.43      4.56 o
   0   4   7       46.17       46.99      1.68 o
   1   4   7       65.63       70.95      2.18 o
   2   4   7       68.12       69.97      2.06 o
   3   4   7        9.09        7.82      1.12 o
   4   4   7        0.29        0.11      1.54 o
   5   4   7      117.28      108.36      3.99 o
   6   4   7        2.70        0.00      2.67 o
   7   4   7       47.39       43.74      3.90 o
   8   4   7        0.02        0.40      3.43 o
  -8   5   7       27.03       24.71      3.47 o
  -7   5   7      123.79      119.72      4.43 o
  -6   5   7        1.45        0.13      2.57 o
  -5   5   7        9.52        1.31      2.25 o
  -4   5   7       35.19       30.87      2.32 o
  -3   5   7      464.36      449.10      5.07 o
  -2   5   7      408.17      390.64      4.46 o
  -1   5   7      537.55      556.49      5.62 o
   0   5   7       26.46       31.34      1.52 o
   1   5   7      315.00      318.58      4.56 o
   2   5   7       13.89       10.04      1.36 o
   3   5   7        0.01        3.08      1.06 o
   4   5   7       18.67       26.47      2.19 o
   5   5   7       11.34        9.04      1.99 o
   6   5   7        0.80        0.00      2.57 o
   7   5   7       71.99       83.20      5.29 o
   8   5   7      104.70      120.06      7.51 o
  -8   6   7        4.10        0.22      3.70 o
  -7   6   7        2.16        2.14      2.52 o
  -6   6   7       77.32       74.68      3.52 o
  -5   6   7      126.94      129.55      4.04 o
  -4   6   7       14.83       10.04      1.89 o
  -3   6   7      404.25      410.83      5.67 o
  -2   6   7      102.90      107.22      2.92 o
  -1   6   7      181.76      188.40      3.61 o
   0   6   7       78.82       79.84      2.26 o
   1   6   7       13.71       19.54      1.67 o
   2   6   7       43.78       37.82      2.02 o
   3   6   7      195.73      191.47      3.62 o
   4   6   7      476.77      459.51      7.03 o
   5   6   7        0.27        0.68      2.05 o
   6   6   7        7.17        6.18      2.90 o
   7   6   7       75.11       86.82      5.35 o
   8   6   7        1.30        9.00      3.78 o
  -8   7   7       11.95       11.55      3.78 o
  -7   7   7       17.72       21.27      3.17 o
  -6   7   7      231.30      232.83      5.61 o
  -5   7   7        3.04        2.51      2.15 o
  -4   7   7       30.29       22.56      2.20 o
  -3   7   7      452.91      453.34      5.88 o
  -2   7   7     1238.69     1228.01      8.34 o
  -1   7   7        1.95        3.38      1.31 o
   0   7   7      363.17      345.17      5.54 o
   1   7   7      159.32      151.60      3.49 o
   2   7   7      201.64      180.40      4.07 o
   3   7   7        1.24        4.29      1.76 o
   4   7   7        0.06        4.63      2.17 o
   5   7   7       59.66       51.12      3.68 o
   6   7   7      177.85      178.54      6.47 o
   7   7   7       46.45       50.65      4.22 o
   8   7   7       41.50       31.73      4.63 o
  -8   8   7       37.80       37.50      3.82 o
  -7   8   7      193.92      187.55      5.65 o
  -6   8   7       54.46       50.69      3.41 o
  -5   8   7      265.96      249.04      5.47 o
  -4   8   7       32.71       36.16      3.26 o
  -3   8   7     1011.90     1026.43      9.05 o
  -2   8   7      101.60      102.06      2.94 o
  -1   8   7      325.95      294.34      5.20 o
   0   8   7       66.64       57.38      2.27 o
   1   8   7      241.06      230.53      4.57 o
   2   8   7        0.03        0.02      1.42 o
   3   8   7      649.55      653.43      7.54 o
   4   8   7       26.06       29.57      2.82 o
   5   8   7      265.76      293.89      7.35 o
   6   8   7       88.51       94.15      5.24 o
   7   8   7        3.28        2.65      3.24 o
   8   8   7       27.90       35.55      4.97 o
  -8   9   7       25.39       31.94      3.90 o
  -7   9   7       51.86       59.65      3.75 o
  -6   9   7       33.52       35.33      2.94 o
  -5   9   7        2.53        9.05      2.56 o
  -4   9   7      341.29      351.53      6.34 o
  -3   9   7       93.96       91.86      3.03 o
  -2   9   7      381.63      368.76      5.70 o
  -1   9   7       42.46       45.83      2.41 o
   0   9   7        4.16        2.21      1.96 o
   1   9   7       36.57       26.11      1.91 o
   2   9   7        0.30        1.48      1.64 o
   3   9   7      139.45      157.12      4.43 o
   4   9   7      111.67      132.52      4.92 o
   5   9   7        1.62        7.69      3.09 o
   6   9   7       31.48       41.45      4.12 o
   7   9   7        4.52        6.62      3.13 o
   8   9   7       33.00       30.33      4.36 o
  -8  10   7       30.26       33.56      3.72 o
  -7  10   7        0.23        6.76      2.77 o
  -6  10   7       18.52       25.79      3.12 o
  -5  10   7      256.72      279.94      6.56 o
  -4  10   7      483.87      489.01      8.23 o
  -3  10   7       93.33       83.27      3.19 o
  -2  10   7      134.54      125.44      3.83 o
  -1  10   7       15.38       20.05      2.21 o
   0  10   7        8.62        8.26      1.74 o
   1  10   7        4.49        2.64      1.84 o
   2  10   7        0.05        1.08      1.86 o
   3  10   7      120.57      128.48      4.26 o
   4  10   7      434.78      428.88      8.13 o
   5  10   7       26.67       27.70      3.56 o
   6  10   7      115.91      111.68      5.80 o
   7  10   7       56.86       65.72      4.97 o
  -7  11   7       93.63      114.34      4.90 o
  -6  11   7        2.33        4.02      2.64 o
  -5  11   7      163.08      166.65      5.32 o
  -4  11   7      333.76      334.14      6.55 o
  -3  11   7      238.16      248.31      5.38 o
  -2  11   7       36.28       31.57      2.77 o
  -1  11   7       31.66       31.49      3.04 o
   0  11   7      104.99      111.81      4.16 o
   1  11   7      142.95      158.66      4.52 o
   2  11   7      125.32      119.13      4.04 o
   3  11   7       36.04       33.36      3.00 o
   4  11   7        0.00        3.60      2.53 o
   5  11   7      134.49      137.06      5.63 o
   6  11   7      113.04       94.27      5.48 o
   7  11   7       77.65       79.57      5.73 o
  -7  12   7        8.95       15.95      3.02 o
  -6  12   7        0.19        6.35      2.74 o
  -5  12   7       21.30       22.41      2.76 o
  -4  12   7        7.71        7.26      2.38 o
  -3  12   7      148.99      159.09      5.24 o
  -2  12   7      251.45      256.59      6.40 o
  -1  12   7       19.31       13.87      2.80 o
   0  12   7       11.33        5.85      2.03 o
   1  12   7       23.37       26.15      2.52 o
   2  12   7      344.41      357.82      7.09 o
   3  12   7      103.93      117.01      5.08 o
   4  12   7       23.06       26.36      2.92 o
   5  12   7       56.74       57.54      4.14 o
   6  12   7        2.78        6.51      2.84 o
   7  12   7        5.78        5.06      3.33 o
  -7  13   7       20.60       25.03      3.73 o
  -6  13   7      175.09      182.69      6.64 o
  -5  13   7       16.88       15.79      2.71 o
  -4  13   7        3.78        4.14      2.77 o
  -3  13   7      585.31      598.66      9.48 o
  -2  13   7      216.13      222.52      5.91 o
  -1  13   7       55.89       64.66      3.66 o
   0  13   7       37.11       30.00      2.62 o
   1  13   7        7.40        4.16      2.08 o
   2  13   7        0.34        0.73      2.14 o
   3  13   7       23.98       18.73      3.01 o
   4  13   7       54.61       60.75      4.03 o
   5  13   7        9.27        6.93      2.86 o
   6  13   7        0.06        0.00      3.20 o
  -6  14   7        2.72        6.63      3.32 o
  -5  14   7       11.52       13.13      3.01 o
  -4  14   7        1.62        0.00      2.88 o
  -3  14   7       21.45       22.50      2.85 o
  -2  14   7      335.58      318.66      6.98 o
  -1  14   7       75.56       92.55      4.19 o
   0  14   7       62.82       62.70      3.54 o
   1  14   7      129.55      110.56      4.64 o
   2  14   7        0.29        0.57      2.19 o
   3  14   7       26.32       26.79      3.35 o
   4  14   7       15.31       10.80      2.95 o
   5  14   7        8.40        7.21      3.35 o
   6  14   7        8.96        2.96      3.16 o
  -6  15   7       98.22      115.21      6.39 o
  -5  15   7        0.02        3.46      3.24 o
  -4  15   7       35.93       40.41      3.42 o
  -3  15   7        2.65        1.97      2.32 o
  -2  15   7       49.45       54.46      3.64 o
  -1  15   7        5.45        2.94      2.65 o
   0  15   7      540.32      487.25     12.56 o
   1  15   7       42.41       42.70      3.02 o
   2  15   7       55.83       59.85      3.76 o
   3  15   7        3.58        2.66      2.95 o
   4  15   7        4.92        5.56      3.53 o
   5  15   7        0.83        0.00      3.18 o
  -5  16   7       26.11       30.35      4.57 o
  -4  16   7       16.89       22.20      3.55 o
  -3  16   7       95.64      107.18      5.57 o
  -2  16   7       23.12       25.31      3.61 o
  -1  16   7       98.32       99.07      4.88 o
   0  16   7       19.70       31.31      3.74 o
   1  16   7        8.09        4.49      3.16 o
   2  16   7       42.04       40.17      3.90 o
   3  16   7       37.67       28.39      4.32 o
   4  16   7        1.55        0.47      3.31 o
   5  16   7       12.03       17.24      4.11 o
  -4  17   7        7.93       12.91      3.83 o
  -3  17   7       43.57       46.71      4.46 o
  -2  17   7        0.00        1.47      3.35 o
  -1  17   7       89.58       81.75      4.99 o
   0  17   7        0.01        3.64      3.05 o
   1  17   7       29.48       27.04      3.47 o
   2  17   7        4.79        4.62      3.02 o
   3  17   7        2.79        2.52      3.58 o
   4  17   7        4.58        6.71      4.10 o
  -4  18   7      108.21      127.38      6.78 o
  -3  18   7        0.86        2.52      3.53 o
  -2  18   7      116.90      121.92      6.42 o
  -1  18   7        0.02        1.09      3.22 o
   0  18   7        4.80        4.01      3.31 o
   1  18   7        8.22        5.49      3.37 o
   2  18   7       40.94       42.61      4.40 o
   3  18   7       38.56       37.95      4.68 o
  -2  19   7       66.64       67.60      5.54 o
  -1  19   7      102.45      112.02      6.33 o
   0  19   7      102.31       96.01      5.75 o
   1  19   7        7.23        8.03      3.28 o
   2  19   7       24.19       23.99      3.98 o
  -8   0   8       15.95       19.67      4.12 o
  -6   0   8        2.08       10.92      3.60 o
  -4   0   8     1240.51     1288.91     16.09 o
  -2   0   8      593.15      619.95      7.84 o
   0   0   8      229.09      212.97      3.99 o
   2   0   8       84.46       75.89      2.89 o
   4   0   8       19.54       23.89      2.62 o
   6   0   8       45.48       49.19      4.83 o
   8   0   8       35.61       35.80     10.97 o
  -8   1   8        6.79        6.13      2.84 o
  -7   1   8       50.43       66.55      3.66 o
  -6   1   8      281.38      256.51      5.81 o
  -5   1   8      165.95      146.45      3.84 o
  -4   1   8        0.66        0.67      1.82 o
  -3   1   8       46.07       45.31      2.25 o
  -2   1   8      185.84      181.74      3.62 o
  -1   1   8      316.57      292.69      3.40 o
   0   1   8       68.25       65.17      1.71 o
   1   1   8       82.04       78.61      1.69 o
   2   1   8       13.63       14.10      1.29 o
   3   1   8       56.08       61.42      3.46 o
   4   1   8      313.17      273.62      7.74 o
   5   1   8        0.86        1.50      1.76 o
   6   1   8       77.03       75.37      4.10 o
   7   1   8       33.63       40.49      3.77 o
   8   1   8       26.69       19.69      5.78 o
  -8   2   8       77.56       77.59      4.41 o
  -7   2   8       49.14       43.90      3.20 o
  -6   2   8       27.51       16.11      2.28 o
  -5   2   8      259.61      249.68      5.13 o
  -4   2   8      432.53      416.52      5.98 o
  -3   2   8       71.10       63.82      2.66 o
  -2   2   8      116.04      113.17      2.65 o
  -1   2   8        1.09        1.42      0.93 o
   0   2   8        4.26        1.98      1.02 o
   1   2   8      417.50      401.96      4.90 o
   2   2   8      192.68      199.19      4.47 o
   3   2   8      748.80      743.64      8.36 o
   4   2   8        0.59        0.20      1.41 o
   5   2   8        5.82        4.46      1.82 o
   6   2   8       27.04       15.52      3.15 o
   7   2   8       19.19       17.33      3.46 o
   8   2   8       11.81        8.50      4.57 o
  -8   3   8        5.81       11.73      3.08 o
  -7   3   8       13.07        8.59      2.40 o
  -6   3   8        2.43        0.00      2.32 o
  -5   3   8        1.05        0.00      1.91 o
  -4   3   8        6.45       20.67      2.55 o
  -3   3   8      123.83      116.70      3.29 o
  -2   3   8       55.85       50.89      2.24 o
  -1   3   8       12.70        8.54      1.19 o
   0   3   8      450.22      459.96      4.90 o
   1   3   8       17.13       24.13      1.54 o
   2   3   8      108.23      109.33      3.26 o
   3   3   8        1.90        2.02      1.16 o
   4   3   8        4.86        2.63      1.43 o
   5   3   8        0.28        0.00      2.20 o
   6   3   8       68.74       62.89      4.16 o
   7   3   8        4.59        0.00      6.51 o
   8   3   8        3.73        6.83      3.79 o
  -8   4   8       21.42       20.66      3.20 o
  -7   4   8        6.77        4.67      2.44 o
  -6   4   8        4.70        0.00      2.39 o
  -5   4   8       26.56       17.69      2.00 o
  -4   4   8      595.86      581.94      8.27 o
  -3   4   8       38.09       30.49      2.17 o
  -2   4   8        0.22        2.90      1.63 o
  -1   4   8      130.55      112.55      2.71 o
   0   4   8      143.08      129.62      2.94 o
   1   4   8        4.08        1.55      1.14 o
   2   4   8       44.84       50.69      2.22 o
   3   4   8       17.08       16.05      2.03 o
   4   4   8       57.16       56.89      2.81 o
   5   4   8       24.44       25.13      2.69 o
   6   4   8        2.65        0.00      2.42 o
   7   4   8        0.05        0.00      3.29 o
   8   4   8        1.45        4.75      4.20 o
  -8   5   8       26.81       36.25      3.93 o
  -7   5   8        0.99        0.17      2.55 o
  -6   5   8      212.45      215.66      5.53 o
  -5   5   8       43.19       36.79      2.76 o
  -4   5   8      106.09       97.02      3.39 o
  -3   5   8      117.41      109.47      3.87 o
  -2   5   8       10.85       17.82      2.12 o
  -1   5   8      547.79      564.36      6.07 o
   0   5   8        0.63        0.40      1.28 o
   1   5   8       15.83       18.65      1.72 o
   2   5   8       36.59       39.54      2.25 o
   3   5   8       70.82       75.25      3.29 o
   4   5   8      110.33       98.88      3.75 o
   5   5   8       33.25       22.27      2.73 o
   6   5   8        1.91        1.50      2.61 o
   7   5   8        0.01        0.00      3.01 o
   8   5   8        7.84       19.89      4.91 o
  -8   6   8       63.46       67.55      4.69 o
  -7   6   8        2.86        1.58      2.69 o
  -6   6   8        3.53        6.46      2.38 o
  -5   6   8       50.00       42.72      2.84 o
  -4   6   8      507.81      498.51      8.28 o
  -3   6   8     1012.69     1039.41      9.52 o
  -2   6   8     1670.56     1739.32     13.85 o
  -1   6   8      298.54      310.24      4.88 o
   0   6   8        2.53        2.56      1.30 o
   1   6   8        5.09        6.33      1.65 o
   2   6   8      162.82      168.44      4.81 o
   3   6   8       14.28       10.16      2.02 o
   4   6   8       37.31       49.68      3.06 o
   5   6   8       26.16       21.95      2.90 o
   6   6   8        1.27        1.51      3.45 o
   7   6   8       36.38       43.53      4.45 o
   8   6   8       75.28       97.56      7.32 o
  -8   7   8        1.14        2.38      3.72 o
  -7   7   8       77.36       79.24      4.15 o
  -6   7   8       84.76       83.49      4.18 o
  -5   7   8       82.04       82.38      3.62 o
  -4   7   8      271.14      266.69      5.27 o
  -3   7   8      169.97      179.73      4.73 o
  -2   7   8       33.39       44.79      2.76 o
  -1   7   8        4.47        2.95      1.87 o
   0   7   8      104.20      110.37      3.46 o
   1   7   8       31.85       23.11      2.04 o
   2   7   8        6.21        5.62      1.74 o
   3   7   8        1.87        3.15      1.99 o
   4   7   8       47.23       43.69      3.10 o
   5   7   8       15.45       18.18      2.87 o
   6   7   8       16.42       13.70      3.05 o
   7   7   8      120.06      147.89      6.67 o
  -7   8   8        3.97        6.76      2.96 o
  -6   8   8       25.80       34.96      3.40 o
  -5   8   8        0.65        0.00      2.60 o
  -4   8   8      114.68      121.89      4.18 o
  -3   8   8      365.96      323.45      6.82 o
  -2   8   8        0.02        1.47      1.97 o
  -1   8   8       24.98       24.99      2.33 o
   0   8   8        0.02        7.04      2.07 o
   1   8   8        0.65        0.00      1.66 o
   2   8   8        0.14        0.00      1.63 o
   3   8   8       52.46       43.78      3.23 o
   4   8   8      172.88      202.77      5.89 o
   5   8   8        3.22       11.35      3.10 o
   6   8   8       51.90       40.03      3.79 o
   7   8   8       42.64       48.77      4.81 o
  -7   9   8        0.28        0.00      3.10 o
  -6   9   8      255.72      281.33     10.41 o
  -5   9   8      117.39      114.48      4.69 o
  -4   9   8       60.10       66.65      3.65 o
  -3   9   8        1.20        0.00      2.09 o
  -2   9   8        0.10        0.00      2.32 o
  -1   9   8      176.75      184.40      4.80 o
   0   9   8      218.19      239.20      5.65 o
   1   9   8        1.64        0.00      1.88 o
   2   9   8        0.79        0.15      1.85 o
   3   9   8       42.27       43.60      3.24 o
   4   9   8      306.06      305.54      7.21 o
   5   9   8      180.01      190.97      6.72 o
   6   9   8       92.60      100.00      5.24 o
   7   9   8       16.05       16.48      3.65 o
  -7  10   8       36.27       36.34      4.01 o
  -6  10   8        4.38        8.90      4.09 o
  -5  10   8        0.90        2.19      4.10 o
  -4  10   8      243.69      241.80      6.30 o
  -3  10   8      192.11      199.03      5.55 o
  -2  10   8       38.49       33.08      2.83 o
  -1  10   8       44.81       33.56      2.98 o
   0  10   8       51.71       52.96      3.25 o
   1  10   8      186.50      186.68      5.00 o
   2  10   8      220.51      215.85      5.40 o
   3  10   8      252.86      269.78      6.76 o
   4  10   8       19.56       27.26      3.23 o
   5  10   8       69.04       84.33      4.82 o
   6  10   8       57.95       56.20      4.44 o
   7  10   8       10.80        7.08      3.52 o
  -7  11   8        2.10        5.43      3.25 o
  -6  11   8       88.61       91.62      4.84 o
  -5  11   8       87.61       79.07      4.34 o
  -4  11   8       61.69       63.96      4.24 o
  -3  11   8       61.06       51.04      3.23 o
  -2  11   8      251.37      219.63      6.20 o
  -1  11   8       49.88       44.35      3.07 o
   0  11   8       33.77       37.97      2.84 o
   1  11   8       25.63       22.51      2.48 o
   2  11   8       62.90       71.84      3.64 o
   3  11   8      121.29      145.46      5.34 o
   4  11   8       15.24       18.12      2.86 o
   5  11   8       36.06       38.06      3.79 o
   6  11   8       10.97       11.83      3.21 o
  -6  12   8        0.35        0.00      3.12 o
  -5  12   8        0.40        0.00      3.13 o
  -4  12   8        1.23        0.00      2.76 o
  -3  12   8       87.49       81.11      4.09 o
  -2  12   8      122.98      129.88      5.08 o
  -1  12   8        4.34        4.79      2.79 o
   0  12   8        5.96        3.57      3.25 o
   1  12   8       13.20       21.42      2.59 o
   2  12   8      144.75      134.56      4.77 o
   3  12   8       14.46       10.31      2.59 o
   4  12   8       51.93       59.72      4.43 o
   5  12   8        3.74        3.30      2.90 o
   6  12   8        1.03        2.94      3.09 o
  -6  13   8       11.14       13.89      3.19 o
  -5  13   8      105.76      106.49      5.18 o
  -4  13   8        2.78        0.00      2.87 o
  -3  13   8       97.56       97.78      4.61 o
  -2  13   8       76.26       74.93      4.20 o
  -1  13   8      271.62      321.35      7.53 o
   0  13   8      111.58       99.35      4.25 o
   1  13   8      235.95      223.70      6.49 o
   2  13   8        8.54        5.23      2.21 o
   3  13   8       10.98        7.73      2.63 o
   4  13   8        0.96        0.00      3.48 o
   5  13   8       55.32       61.76      4.78 o
   6  13   8        3.13        6.93      3.04 o
  -5  14   8        5.95        2.70      3.25 o
  -4  14   8        6.51        5.56      3.04 o
  -3  14   8       65.51       58.03      3.80 o
  -2  14   8       82.10       84.81      4.47 o
  -1  14   8      266.89      262.02      7.08 o
   0  14   8       30.08       27.73      2.96 o
   1  14   8        6.23        8.67      2.51 o
   2  14   8       27.33       23.87      2.86 o
   3  14   8        0.20        0.19      2.99 o
   4  14   8        4.91        1.03      3.95 o
   5  14   8       15.95       14.34      3.33 o
  -5  15   8        4.59        1.28      3.95 o
  -4  15   8       31.33       32.66      4.14 o
  -3  15   8       17.76       17.52      3.01 o
  -2  15   8       73.78       75.53      4.39 o
  -1  15   8        0.11        8.31      3.00 o
   0  15   8       11.43        8.62      2.75 o
   1  15   8        7.86        7.67      2.49 o
   2  15   8        0.83        0.02      2.45 o
   3  15   8       22.05       25.48      3.72 o
   4  15   8        4.45        5.31      3.64 o
  -4  16   8       27.71       34.58      4.88 o
  -3  16   8        0.20        0.00      3.45 o
  -2  16   8        0.06        3.15      3.23 o
  -1  16   8      123.96      124.33      6.32 o
   0  16   8       25.25       27.85      5.27 o
   1  16   8        0.21        1.82      3.08 o
   2  16   8        5.18        6.58      2.92 o
   3  16   8       30.15       37.64      4.47 o
   4  16   8        0.02        2.14      3.85 o
  -3  17   8       12.49       11.30      3.88 o
  -2  17   8       51.55       61.36      4.65 o
  -1  17   8       17.25       21.09      3.81 o
   0  17   8      133.60      151.28      6.75 o
   1  17   8        3.81        4.79      3.36 o
   2  17   8       10.17       12.40      3.41 o
   3  17   8        5.94        5.13      3.77 o
  -2  18   8       43.56       36.78      4.36 o
  -1  18   8       15.31       20.98      4.06 o
   0  18   8      108.67      104.22      6.16 o
   1  18   8        0.33        3.97      3.47 o
  -7   0   9       21.61       19.41      3.68 o
  -5   0   9      148.16      153.70      6.58 o
  -3   0   9       10.05        4.83      2.87 o
  -1   0   9       17.06        9.29      2.08 o
   1   0   9       43.07       37.01      3.07 o
   3   0   9      237.09      255.08      7.85 o
   5   0   9       58.64       39.77      5.93 o
   7   0   9       19.20       13.43      5.49 o
  -7   1   9        5.57        2.25      2.44 o
  -6   1   9       77.33       85.63      3.86 o
  -5   1   9       88.34       71.27      3.37 o
  -4   1   9        4.94        3.44      1.96 o
  -3   1   9      102.23       91.97      3.37 o
  -2   1   9       75.63       60.21      2.59 o
  -1   1   9       36.32       35.77      1.80 o
   0   1   9      466.26      477.85      6.14 o
   1   1   9       92.72       91.43      2.75 o
   2   1   9       12.71       13.35      1.66 o
   3   1   9        4.32        1.61      2.13 o
   4   1   9       45.23       39.36      3.30 o
   5   1   9       95.03       77.59      4.85 o
   6   1   9        1.02        0.00      3.31 o
   7   1   9       19.75       14.91      4.04 o
  -7   2   9        0.16        1.20      2.50 o
  -6   2   9        7.83        2.01      2.31 o
  -5   2   9       29.74       15.27      2.03 o
  -4   2   9      367.09      347.31      6.38 o
  -3   2   9        2.60        0.00      2.28 o
  -2   2   9        8.00        4.16      1.83 o
  -1   2   9      317.92      301.58      4.58 o
   0   2   9      235.48      259.04      4.69 o
   1   2   9       21.44       22.52      1.99 o
   2   2   9       39.70       38.30      2.31 o
   3   2   9       27.78       34.12      2.60 o
   4   2   9       99.58      100.65      4.24 o
   5   2   9       51.65       37.74      3.83 o
   6   2   9        2.34        0.00      3.18 o
   7   2   9       16.42       10.34      4.03 o
  -7   3   9      146.06      163.12      5.40 o
  -6   3   9        0.69        0.00      2.50 o
  -5   3   9       36.40       24.52      2.48 o
  -4   3   9      189.55      169.97      4.82 o
  -3   3   9      254.37      252.52      4.97 o
  -2   3   9      190.64      189.09      4.45 o
  -1   3   9       82.21       94.78      3.13 o
   0   3   9       58.84       64.75      2.62 o
   1   3   9       14.39        7.69      1.73 o
   2   3   9        1.50        0.08      1.70 o
   3   3   9        0.87        5.55      2.13 o
   4   3   9        4.02        7.66      2.12 o
   5   3   9        5.51        3.08      3.23 o
   6   3   9       25.64       21.43      4.04 o
   7   3   9        4.20        0.00      4.69 o
  -7   4   9        0.57        0.00      2.73 o
  -6   4   9        0.06        0.00      2.56 o
  -5   4   9       44.34       38.24      2.85 o
  -4   4   9      123.02      118.00      4.14 o
  -3   4   9       13.60       10.28      1.90 o
  -2   4   9      417.61      418.34      9.65 o
  -1   4   9      731.55      707.43      8.06 o
   0   4   9      171.77      153.56      3.82 o
   1   4   9        3.61        2.91      1.76 o
   2   4   9      132.73      128.59      4.04 o
   3   4   9       92.37       85.72      3.64 o
   4   4   9       17.44       20.85      2.48 o
   5   4   9        4.12        5.28      2.38 o
   6   4   9        1.73        0.60      3.97 o
   7   4   9       21.18       19.24      4.55 o
  -7   5   9       20.36       22.96      3.35 o
  -6   5   9        6.55        3.32      2.49 o
  -5   5   9       59.21       49.35      3.36 o
  -4   5   9        8.54        6.55      2.26 o
  -3   5   9       25.85       14.55      2.12 o
  -2   5   9      466.77      464.59     10.09 o
  -1   5   9        7.16       11.99      1.78 o
   0   5   9       95.26      100.51      3.35 o
   1   5   9      223.65      232.59      5.85 o
   2   5   9       51.22       58.25      3.12 o
   3   5   9        0.89        0.00      1.93 o
   4   5   9        0.28        2.73      2.10 o
   5   5   9       55.17       60.27      4.36 o
   6   5   9       14.75       16.92      3.91 o
   7   5   9       13.86       10.56      4.66 o
  -7   6   9        2.25        1.84      3.14 o
  -6   6   9       23.55       17.54      2.91 o
  -5   6   9        0.74        1.43      2.39 o
  -4   6   9       18.78       11.57      2.37 o
  -3   6   9        4.34        2.58      1.91 o
  -2   6   9       30.06       38.58      2.70 o
  -1   6   9       23.53       24.60      2.27 o
   0   6   9       23.68       19.73      2.03 o
   1   6   9       31.39       38.61      2.57 o
   2   6   9        1.75        2.10      1.81 o
   3   6   9       34.69       34.71      3.29 o
   4   6   9       32.03       33.72      2.97 o
   5   6   9       81.77       97.65      4.89 o
   6   6   9       18.11       10.92      4.09 o
   7   6   9        0.00        0.00      4.35 o
  -7   7   9       46.65       54.29      4.40 o
  -6   7   9       48.87       39.19      3.64 o
  -5   7   9        8.50        5.14      2.90 o
  -4   7   9      172.61      180.91      5.32 o
  -3   7   9       64.68       66.97      3.26 o
  -2   7   9      214.12      198.02      4.90 o
  -1   7   9        5.21        2.61      2.26 o
   0   7   9       85.40       79.80      3.53 o
   1   7   9       67.89       62.66      3.30 o
   2   7   9        0.11        0.00      2.06 o
   3   7   9        5.82        5.46      2.22 o
   4   7   9       30.90       31.23      3.10 o
   5   7   9       38.92       38.06      3.95 o
   6   7   9        0.56        0.00      2.89 o
  -6   8   9        2.01        3.70      2.73 o
  -5   8   9      205.73      223.06      7.69 o
  -4   8   9       11.72       11.21      2.55 o
  -3   8   9       75.61       79.70      3.53 o
  -2   8   9       52.82       48.89      3.29 o
  -1   8   9       74.94       58.33      3.45 o
   0   8   9        0.77        1.83      2.14 o
   1   8   9       43.81       53.72      3.19 o
   2   8   9       16.13       15.46      2.37 o
   3   8   9       45.32       49.84      3.58 o
   4   8   9       79.98       90.40      4.33 o
   5   8   9       38.47       39.80      4.11 o
   6   8   9        0.11        2.64      2.93 o
  -6   9   9      100.29      110.84      5.16 o
  -5   9   9       35.19       44.11      3.67 o
  -4   9   9       25.72       19.11      2.88 o
  -3   9   9      159.45      166.17      5.43 o
  -2   9   9      106.00       98.03      4.35 o
  -1   9   9        0.68        0.00      2.39 o
   0   9   9        1.42        3.36      2.19 o
   1   9   9       10.07       13.36      2.30 o
   2   9   9       15.96       12.25      2.39 o
   3   9   9       54.46       56.46      3.71 o
   4   9   9       78.99       89.88      5.03 o
   5   9   9       58.82       65.29      4.59 o
   6   9   9       43.37       49.53      4.34 o
  -6  10   9        7.66       13.07      3.32 o
  -5  10   9       15.50       13.08      3.11 o
  -4  10   9      148.98      147.79      5.86 o
  -3  10   9        5.30        4.06      2.60 o
  -2  10   9       82.31       91.65      4.42 o
  -1  10   9       37.56       39.35      3.23 o
   0  10   9       17.72       18.48      2.59 o
   1  10   9       24.52       22.05      2.47 o
   2  10   9        1.15        2.18      2.19 o
   3  10   9       36.33       34.94      3.41 o
   4  10   9       17.35       23.20      3.89 o
   5  10   9       18.02       27.28      3.92 o
   6  10   9       19.51       20.54      3.76 o
  -6  11   9       45.69       51.87      4.23 o
  -5  11   9       24.20       20.66      3.29 o
  -4  11   9       28.98       28.91      3.75 o
  -3  11   9        0.25        0.00      2.74 o
  -2  11   9       13.32       11.14      2.78 o
  -1  11   9       79.49       79.60      4.09 o
   0  11   9        3.69        2.43      2.33 o
   1  11   9       15.14       15.89      2.48 o
   2  11   9        2.10        0.00      2.39 o
   3  11   9       48.98       47.85      3.63 o
   4  11   9       60.39       58.89      5.16 o
   5  11   9      132.17      145.11      6.53 o
  -5  12   9       13.73       12.51      3.50 o
  -4  12   9       55.81       72.28      4.91 o
  -3  12   9       67.68       64.88      4.10 o
  -2  12   9       87.16       95.22      4.69 o
  -1  12   9        1.05        0.00      2.58 o
   0  12   9        8.19       12.22      2.57 o
   1  12   9       30.88       24.78      3.06 o
   2  12   9       73.28       60.41      3.89 o
   3  12   9        0.14        1.15      2.48 o
   4  12   9        0.66        0.16      3.58 o
   5  12   9        1.07       18.33      3.99 o
  -5  13   9        5.39        1.56      3.44 o
  -4  13   9       44.13       49.84      4.39 o
  -3  13   9        3.57        2.83      2.91 o
  -2  13   9       15.16       22.49      3.19 o
  -1  13   9      137.21      138.26      5.43 o
   0  13   9        2.28        2.88      2.56 o
   1  13   9       16.71       17.00      3.01 o
   2  13   9       15.15       15.39      2.94 o
   3  13   9       11.27       11.62      2.75 o
   4  13   9        0.10        0.00      3.53 o
  -4  14   9        1.16        2.17      3.30 o
  -3  14   9       17.31       20.68      3.08 o
  -2  14   9      107.68      106.94      5.11 o
  -1  14   9       28.93       42.11      3.74 o
   0  14   9       59.58       52.06      3.97 o
   1  14   9        5.73        3.25      2.98 o
   2  14   9        0.07        0.00      2.57 o
   3  14   9       16.20       23.71      3.32 o
   4  14   9        1.00        0.00      3.79 o
  -3  15   9        2.71        3.40      3.23 o
  -2  15   9        2.45        0.64      2.75 o
  -1  15   9       82.02       82.98      4.94 o
   0  15   9      160.78      173.70      6.35 o
   1  15   9       10.51       17.04      3.22 o
   2  15   9        9.74        9.39      3.32 o
   3  15   9        0.77        2.82      3.47 o
  -2  16   9        0.04        0.00      3.65 o
  -1  16   9       68.79       74.29      5.43 o
   0  16   9       16.92       32.82      4.36 o
   1  16   9      170.08      202.55      8.12 o
   2  16   9        5.25        5.63      3.74 o
  -6   0  10        1.90        1.40      3.60 o
  -4   0  10        0.85        0.00      3.86 o
  -2   0  10       32.69       32.63      4.15 o
   0   0  10       22.25       24.04      2.96 o
   2   0  10      197.17      225.44      7.41 o
   4   0  10       36.70       33.86      5.56 o
   6   0  10        1.20        0.00      6.10 o
  -6   1  10       34.16       16.26      2.63 o
  -5   1  10       24.41       20.00      2.66 o
  -4   1  10       29.49       18.55      2.39 o
  -3   1  10       98.47       88.44      3.70 o
  -2   1  10       79.89       78.87      3.40 o
  -1   1  10        0.32        0.00      1.98 o
   0   1  10       26.07       28.63      2.86 o
   1   1  10        1.60        6.41      2.12 o
   2   1  10      168.30      169.97      5.03 o
   3   1  10       25.73       17.36      2.93 o
   4   1  10       90.46       92.17      4.90 o
   5   1  10        8.53        2.49      3.65 o
   6   1  10        4.97        0.00      3.71 o
  -6   2  10        0.64        0.00      2.60 o
  -5   2  10       23.33       20.84      2.68 o
  -4   2  10      156.03      139.24      4.47 o
  -3   2  10        5.52        1.86      2.15 o
  -2   2  10        1.99        0.00      2.28 o
  -1   2  10      103.85      101.10      3.82 o
   0   2  10       78.41       87.04      4.00 o
   1   2  10      329.83      338.22      7.05 o
   2   2  10        9.88        4.28      2.45 o
   3   2  10       61.48       62.54      3.92 o
   4   2  10        0.41        0.00      2.88 o
   5   2  10        5.43        0.00      3.08 o
   6   2  10       16.06        9.08      3.46 o
  -6   3  10       13.22        5.87      2.71 o
  -5   3  10       20.77       11.87      2.49 o
  -4   3  10        0.06        1.28      2.30 o
  -3   3  10        0.03        0.00      2.18 o
  -2   3  10        3.38        0.00      2.03 o
  -1   3  10      351.87      374.00      6.82 o
   0   3  10      793.43      774.34     20.84 o
   1   3  10        1.31        0.00      2.23 o
   2   3  10        3.46        0.55      2.48 o
   3   3  10        0.33        0.46      2.65 o
   4   3  10       20.68       20.26      3.47 o
   5   3  10        5.22        5.53      3.10 o
   6   3  10       10.97        8.28      3.30 o
  -6   4  10        0.29        0.00      2.82 o
  -5   4  10        2.93        0.23      2.34 o
  -4   4  10       16.18       13.07      2.38 o
  -3   4  10       95.51      108.39      4.21 o
  -2   4  10      107.41      102.04      3.81 o
  -1   4  10       41.47       55.12      3.24 o
   0   4  10       88.09      105.73      4.19 o
   1   4  10       23.94       22.59      2.51 o
   2   4  10        1.97        0.00      2.39 o
   3   4  10       26.96       23.97      3.27 o
   4   4  10        0.06        0.75      2.88 o
   5   4  10       29.24       36.35      4.17 o
   6   4  10        0.04        0.65      3.79 o
  -6   5  10       28.28       19.81      3.08 o
  -5   5  10        1.22        0.00      2.55 o
  -4   5  10      108.37      107.66      4.31 o
  -3   5  10      141.07      128.75      4.49 o
  -2   5  10      379.38      380.62      7.10 o
  -1   5  10      334.13      311.91      7.11 o
   0   5  10        0.02        4.10      2.14 o
   1   5  10        2.69        0.67      2.29 o
   2   5  10        8.14        4.83      2.33 o
   3   5  10       17.94       17.13      3.17 o
   4   5  10        0.14        0.00      2.87 o
   5   5  10        2.34        9.57      3.66 o
   6   5  10       29.72       33.27      5.42 o
  -6   6  10        8.42        1.56      2.92 o
  -5   6  10      131.47      138.35      5.40 o
  -4   6  10       46.55       48.87      3.51 o
  -3   6  10       21.79       19.55      2.75 o
  -2   6  10       98.50      118.21      4.53 o
  -1   6  10        0.39        0.33      2.34 o
   0   6  10       19.40       32.84      3.01 o
   1   6  10       20.75       28.23      2.89 o
   2   6  10       26.90       23.27      2.75 o
   3   6  10       32.72       21.52      4.50 o
   4   6  10        1.18        0.00      3.48 o
   5   6  10       29.45       30.76      5.61 o
   6   6  10        3.46        0.00      7.03 o
  -6   7  10       11.39       11.03      3.11 o
  -5   7  10       45.37       53.86      4.14 o
  -4   7  10       21.26       20.84      3.26 o
  -3   7  10        0.26        0.00      2.36 o
  -2   7  10       60.32       64.96      3.68 o
  -1   7  10       18.83       27.16      2.85 o
   0   7  10      163.36      161.91      5.33 o
   1   7  10        8.41       12.87      2.63 o
   2   7  10        3.76        0.31      2.37 o
   3   7  10        3.10        0.00      2.80 o
   4   7  10        9.99        9.67      3.11 o
   5   7  10      133.82      158.22      8.24 o
  -5   8  10        1.37        4.87      3.20 o
  -4   8  10       62.17       68.49      4.48 o
  -3   8  10        6.89        3.49      2.42 o
  -2   8  10        3.71        5.47      2.64 o
  -1   8  10        5.37        0.00      2.46 o
   0   8  10        0.06        0.93      2.43 o
   1   8  10       62.53       64.64      3.86 o
   2   8  10        5.38        6.54      2.51 o
   3   8  10       18.55       13.44      2.91 o
   4   8  10        9.03       12.60      3.29 o
   5   8  10       13.01       24.13      4.51 o
  -5   9  10       38.77       48.56      4.31 o
  -4   9  10        3.98        6.44      3.01 o
  -3   9  10        3.40        0.18      2.74 o
  -2   9  10      286.92      304.04      9.93 o
  -1   9  10        4.70        4.26      2.45 o
   0   9  10        0.59        2.41      2.45 o
   1   9  10        1.57        2.11      2.36 o
   2   9  10        0.00        0.00      2.34 o
   3   9  10        2.64        0.77      2.79 o
   4   9  10       69.84       60.49      4.30 o
   5   9  10        0.06        0.78      4.14 o
  -5  10  10      101.76      119.29      6.08 o
  -4  10  10       12.37        9.23      3.29 o
  -3  10  10      120.78      135.49      5.73 o
  -2  10  10        0.38        6.28      2.87 o
  -1  10  10        2.42        0.00      2.46 o
   0  10  10       29.08       28.55      3.32 o
   1  10  10       12.30       17.74      2.73 o
   2  10  10       40.49       33.33      3.25 o
   3  10  10       41.95       40.98      3.83 o
   4  10  10        8.53        8.33      3.60 o
  -4  11  10        0.38        4.86      3.12 o
  -3  11  10        0.20        4.35      2.95 o
  -2  11  10        1.22        0.00      2.58 o
  -1  11  10        5.30        2.33      2.66 o
   0  11  10       16.76       18.16      3.03 o
   1  11  10        4.13        1.32      2.74 o
   2  11  10        3.81        4.08      2.73 o
   3  11  10        1.45        0.00      2.68 o
   4  11  10        6.15        0.60      3.86 o
  -4  12  10       81.32       82.25      5.67 o
  -3  12  10       73.20       85.36      5.31 o
  -2  12  10        4.84        9.44      2.88 o
  -1  12  10        1.82        2.42      2.66 o
   0  12  10        7.14        6.65      2.72 o
   1  12  10       30.20       31.01      3.56 o
   2  12  10       17.67       20.03      3.13 o
   3  12  10        5.37        9.80      2.89 o
  -3  13  10       16.12       23.65      4.10 o
  -2  13  10       68.79       73.19      4.63 o
  -1  13  10       21.49       25.03      3.49 o
   0  13  10        9.09        9.91      3.07 o
   1  13  10       40.04       46.45      4.28 o
   2  13  10       14.81       20.76      3.11 o
   3  13  10        8.66        8.05      3.14 o
  -2  14  10       32.77       27.38      3.60 o
  -1  14  10       12.96       13.84      3.38 o
   0  14  10       58.34       68.34      4.88 o
   1  14  10        0.13        0.00      3.04 o
   2  14  10       53.65       62.58      4.53 o
  -5   0  11       70.34       77.08      6.50 o
  -3   0  11        7.81        1.82      3.21 o
  -1   0  11      122.05      110.71      6.53 o
   1   0  11      163.43      244.31     18.05 o
   3   0  11       30.95       12.92      4.45 o
   5   0  11        1.12        0.00      6.40 o
  -5   1  11        3.91        5.36      2.70 o
  -4   1  11        2.60        0.00      2.43 o
  -3   1  11        2.63        0.00      2.28 o
  -2   1  11       17.32        9.15      2.19 o
  -1   1  11       27.95       18.67      2.80 o
   0   1  11       90.26       88.29      4.21 o
   1   1  11      481.75      520.07     19.10 o
   2   1  11        0.01        0.00      2.62 o
   3   1  11        4.06        3.67      3.29 o
   4   1  11       24.92       20.77      3.54 o
   5   1  11        5.14        0.00      3.56 o
  -5   2  11        5.86        2.14      2.71 o
  -4   2  11        0.04        0.00      2.45 o
  -3   2  11       25.40       22.27      2.63 o
  -2   2  11        3.38        0.00      2.34 o
  -1   2  11        8.67        5.85      2.63 o
   0   2  11       43.02       47.47      3.70 o
   1   2  11        9.67       13.37      3.28 o
   2   2  11        0.05        0.00      2.72 o
   3   2  11      145.43      145.18      7.10 o
   4   2  11        0.62        0.00      3.24 o
   5   2  11        6.85        5.00      3.92 o
  -5   3  11       61.55       59.56      3.77 o
  -4   3  11       16.86        6.67      2.51 o
  -3   3  11       17.00       11.43      2.41 o
  -2   3  11        7.87        4.68      2.43 o
  -1   3  11       20.98       19.82      2.85 o
   0   3  11        4.18        7.47      3.08 o
   1   3  11        2.80        0.00      2.83 o
   2   3  11        7.13        5.47      2.63 o
   3   3  11       30.50       29.06      4.08 o
   4   3  11        0.04        0.00      3.32 o
   5   3  11        1.24        0.00      4.18 o
  -5   4  11        1.14        0.00      2.64 o
  -4   4  11       59.08       54.14      3.66 o
  -3   4  11       72.04       63.18      3.74 o
  -2   4  11       11.97       13.25      2.61 o
  -1   4  11       19.35       15.86      2.88 o
   0   4  11       32.03       41.36      4.06 o
   1   4  11       12.05       11.93      2.96 o
   2   4  11       25.86       29.42      3.28 o
   3   4  11       39.51       40.15      4.53 o
   4   4  11        1.83        8.32      4.01 o
   5   4  11        0.62        3.33      6.70 o
  -5   5  11        8.28       11.16      3.25 o
  -4   5  11      114.85      117.21      5.40 o
  -3   5  11        0.05        6.95      2.58 o
  -2   5  11        4.53        3.03      2.55 o
  -1   5  11       44.16       55.71      4.33 o
   0   5  11       83.36       90.67      4.99 o
   1   5  11        0.01        0.00      2.75 o
   2   5  11        1.21        0.00      2.96 o
   3   5  11        0.20        0.00      3.93 o
   4   5  11       38.38       47.78      5.34 o
  -4   6  11        2.74        7.27      2.99 o
  -3   6  11      101.13      109.41      4.82 o
  -2   6  11        8.58       13.78      2.97 o
  -1   6  11       43.98       51.79      3.99 o
   0   6  11       21.27       20.77      3.35 o
   1   6  11       78.86       67.68      4.52 o
   2   6  11       15.81       15.54      2.92 o
   3   6  11       20.78       20.02      3.79 o
   4   6  11        0.30        0.00      4.61 o
  -4   7  11       58.58       71.45      4.54 o
  -3   7  11        5.58        4.14      3.02 o
  -2   7  11      125.96      141.80      6.57 o
  -1   7  11        2.81        3.00      2.82 o
   0   7  11        2.45        2.94      2.90 o
   1   7  11        1.84        0.99      2.91 o
   2   7  11        2.35        3.23      2.74 o
   3   7  11        1.47        0.42      3.60 o
   4   7  11        0.28        0.00      4.25 o
  -4   8  11       43.45       48.69      4.32 o
  -3   8  11       35.62       37.83      3.93 o
  -2   8  11       37.35       49.02      4.88 o
  -1   8  11       48.77       55.92      4.40 o
   0   8  11       39.05       42.90      4.04 o
   1   8  11        0.80        0.00      2.75 o
   2   8  11       23.78       26.01      3.28 o
   3   8  11        5.80        0.00      3.32 o
   4   8  11        8.70        3.41      4.42 o
  -3   9  11        9.73        7.25      3.39 o
  -2   9  11        0.35        0.00      3.58 o
  -1   9  11       32.90       35.20      3.86 o
   0   9  11        0.01        0.00      2.82 o
   1   9  11       21.18       19.92      3.34 o
   2   9  11        1.67        0.57      2.88 o
   3   9  11        4.44        0.00      3.44 o
  -3  10  11       10.29       10.31      3.44 o
  -2  10  11       21.63       20.13      3.93 o
  -1  10  11        4.06        2.70      3.11 o
   0  10  11       14.81       18.08      3.36 o
   1  10  11        6.57        0.00      3.14 o
   2  10  11        6.32        9.14      3.15 o
  -2  11  11        0.02        3.96      3.49 o
  -1  11  11       10.29       14.66      3.38 o
   0  11  11        0.84        2.03      3.21 o
   1  11  11        4.79        7.23      3.28 o
   2  11  11       15.52       12.17      3.54 o
   0  12  11       47.60       54.30      4.79 o
  -2   0  12        0.80        0.00      4.17 o
   0   0  12       61.59       52.52      5.60 o
   2   0  12      113.75      158.58     13.03 o
  -3   1  12        2.49        0.00      3.48 o
  -2   1  12       13.02        7.66      2.64 o
  -1   1  12        5.51        2.71      2.83 o
   0   1  12       18.90       12.53      3.57 o
   1   1  12        0.16        4.36      3.95 o
   2   1  12      118.21      131.69      8.62 o
   3   1  12       20.88       16.02      3.61 o
  -3   2  12       27.02       20.21      3.34 o
  -2   2  12        2.56        0.00      2.59 o
  -1   2  12        0.88        0.00      2.90 o
   0   2  12      118.54      131.23      6.10 o
   1   2  12       63.47       62.27      5.13 o
   2   2  12       11.25        8.80      4.48 o
   3   2  12        2.44        5.58      3.82 o
  -3   3  12       73.72       86.07      4.72 o
  -2   3  12       12.76       13.25      2.94 o
  -1   3  12       24.40       19.84      3.12 o
   0   3  12        1.16        1.35      3.41 o
   1   3  12        1.18        2.23      3.54 o
   2   3  12       10.89       15.37      5.92 o
   3   3  12        6.59        7.99      3.90 o
  -3   4  12       73.18       91.81      4.94 o
  -2   4  12        0.83        0.00      2.96 o
  -1   4  12       34.48       28.08      3.47 o
   0   4  12        6.17        5.82      3.28 o
   1   4  12       44.43       50.91      4.84 o
   2   4  12        0.37        0.00      5.36 o
   3   4  12       11.41        5.25      4.22 o
  -3   5  12       48.87       57.27      4.44 o
  -2   5  12       68.71       81.93      4.89 o
  -1   5  12       10.54       17.57      3.56 o
   0   5  12        5.04        6.83      3.28 o
   1   5  12        5.71        9.23      3.91 o
   2   5  12        9.42        4.40      4.99 o
  -2   6  12        0.09        0.00      3.31 o
  -1   6  12       38.26       49.31      4.67 o
   0   6  12       30.97       43.93      4.51 o
   1   6  12       16.20       17.38      3.68 o
   2   6  12        2.11        1.39      4.32 o
  -2   7  12        0.32        1.57      3.48 o
  -1   7  12       78.35      109.28      6.68 o
   0   7  12        2.64        2.04      3.61 o
   1   7  12       29.38       30.57      4.15 o
   0   8  12        3.20        4.87      3.55 o
 
